# Supplementary material for: Synthesis, Characterization, Biological Evaluation, DFT Calculations, and Molecular Docking Study of Transition Metal Complexes Derived From a Schiff Base Ligand
Source: Chem Biodivers. 2025 Jun 26;22(11):e00940. doi: 10.1002/cbdv.202500940 (PMC12629167; doi:10.1002/cbdv.202500940)
Supplement: Supplementary file 1 — Supporting File 1: cbdv70157‐sup‐0001‐SuppMat.cif. [file CBDV-22-e00940-s001.cif]

data_mo_22fm_iw5_0m
_audit_creation_date               2024-11-04
_audit_creation_method
;
Olex2 1.5
(compiled 2024.02.16 svn.r378c4104 for OlexSys, GUI svn.r6928)
;
_audit_contact_author_address      ?
_audit_contact_author_email        ?
_audit_contact_author_name         ''
_audit_contact_author_phone        ?
_publ_contact_author_id_orcid      ?
_publ_section_references
;
Bourhis, L.J., Dolomanov, O.V., Gildea, R.J., Howard, J.A.K., Puschmann, H.
 (2015). Acta Cryst. A71, 59-75.

Dolomanov, O.V., Bourhis, L.J., Gildea, R.J, Howard, J.A.K. & Puschmann, H.
 (2009), J. Appl. Cryst. 42, 339-341.
;
_chemical_formula_moiety           'C13 H10 N2 O3'
_chemical_formula_sum              'C13 H10 N2 O3'
_chemical_formula_weight           242.236
_chemical_absolute_configuration   unk
loop_
  _atom_type_symbol
  _atom_type_scat_dispersion_real
  _atom_type_scat_dispersion_imag
  _atom_type_scat_Cromer_Mann_a1
  _atom_type_scat_Cromer_Mann_a2
  _atom_type_scat_Cromer_Mann_a3
  _atom_type_scat_Cromer_Mann_a4
  _atom_type_scat_Cromer_Mann_b1
  _atom_type_scat_Cromer_Mann_b2
  _atom_type_scat_Cromer_Mann_b3
  _atom_type_scat_Cromer_Mann_b4
  _atom_type_scat_Cromer_Mann_c
  _atom_type_scat_source
  _atom_type_scat_dispersion_source
 C 0.00313 0.00162 2.31000 1.02000 1.58860 0.86500 20.84390 10.20750 0.56870
 51.65120 0.21560 'International Tables Volume C Table 6.1.1.4 (pp. 500-502)'
 'Brennan, Cowan, Rev. Sci. Instrum., 1992, 63, 850'
 H 0.00000 0.00000 0.49300 0.32291 0.14019 0.04081 10.51090 26.12570 3.14236
 57.79970 0.00304 'International Tables Volume C Table 6.1.1.4 (pp. 500-502)'
 'Brennan, Cowan, Rev. Sci. Instrum., 1992, 63, 850'
 N 0.00612 0.00332 12.21260 3.13220 2.01250 1.16630 0.00570 9.89330 28.99750
 0.58260 -11.52900 'International Tables Volume C Table 6.1.1.4 (pp. 500-502)'
 'Brennan, Cowan, Rev. Sci. Instrum., 1992, 63, 850'
 O 0.01085 0.00610 3.04850 2.28680 1.54630 0.86700 13.27710 5.70110 0.32390
 32.90890 0.25080 'International Tables Volume C Table 6.1.1.4 (pp. 500-502)'
 'Brennan, Cowan, Rev. Sci. Instrum., 1992, 63, 850'

_space_group_crystal_system        'orthorhombic'
_space_group_IT_number             19
_space_group_name_H-M_alt          'P 21 21 21'
_space_group_name_Hall             ' P 2ac 2ab'
loop_
  _space_group_symop_id
  _space_group_symop_operation_xyz
 1 x,y,z
 2 x+1/2,-y+1/2,-z
 3 -x,y+1/2,-z+1/2
 4 -x+1/2,-y,z+1/2

_symmetry_Int_Tables_number        19
_cell_length_a                     4.662(2)
_cell_length_b                     9.537(5)
_cell_length_c                     25.170(13)
_cell_angle_alpha                  90
_cell_angle_beta                   90
_cell_angle_gamma                  90
_cell_volume                       1119.1(10)
_cell_formula_units_Z              4
_cell_measurement_reflns_used      885
_cell_measurement_temperature      173.03
_cell_measurement_theta_max        21.94
_cell_measurement_theta_min        2.28
_exptl_absorpt_coefficient_mu      0.105
_exptl_absorpt_correction_type     none
_exptl_crystal_colour              colourless
_exptl_crystal_colour_primary      colourless
_exptl_crystal_density_diffrn      1.438
_exptl_crystal_description         rectangle
_exptl_crystal_F_000               504.371
_exptl_crystal_size_max            0.55
_exptl_crystal_size_mid            0.2
_exptl_crystal_size_min            0.18
_diffrn_reflns_av_R_equivalents    0.0518
_diffrn_reflns_av_unetI/netI       0.0896
_diffrn_reflns_Laue_measured_fraction_full  0.9984
_diffrn_reflns_Laue_measured_fraction_max  0.9902
_diffrn_reflns_limit_h_max         6
_diffrn_reflns_limit_h_min         -6
_diffrn_reflns_limit_k_max         12
_diffrn_reflns_limit_k_min         -11
_diffrn_reflns_limit_l_max         23
_diffrn_reflns_limit_l_min         -33
_diffrn_reflns_number              5581
_diffrn_reflns_point_group_measured_fraction_full  0.9990
_diffrn_reflns_point_group_measured_fraction_max  0.9873
_diffrn_reflns_theta_full          25.2417
_diffrn_reflns_theta_max           28.76
_diffrn_reflns_theta_min           2.28
_diffrn_ambient_temperature        173.03
_diffrn_detector                   'CCD area detector'
_diffrn_detector_area_resol_mean   7.9
_diffrn_detector_type              'Bruker SMART CCD 1K area detector'
_diffrn_measured_fraction_theta_full  0.9984
_diffrn_measured_fraction_theta_max  0.9902
_diffrn_measurement_device         'three-circle diffractometer'
_diffrn_measurement_device_type    'Bruker SMART CCD 1K area detector'
_diffrn_measurement_method         '\w scans'
_diffrn_radiation_monochromator    graphite
_diffrn_radiation_probe            x-ray
_diffrn_radiation_type             'Mo K\a'
_diffrn_radiation_wavelength       0.71073
_diffrn_source                     'sealed X-ray tube'
_diffrn_source_target              Mo
_diffrn_standards_number           0
_reflns_Friedel_coverage           0.983
_reflns_limit_h_max                6
_reflns_limit_h_min                -6
_reflns_limit_k_max                12
_reflns_limit_k_min                -12
_reflns_limit_l_max                33
_reflns_limit_l_min                -33
_reflns_number_gt                  1758
_reflns_number_total               2870
_reflns_threshold_expression       I>=2u(I)
_computing_molecular_graphics      'Olex2 1.5 (Dolomanov et al., 2009)'
_computing_publication_material    'Olex2 1.5 (Dolomanov et al., 2009)'
_computing_structure_refinement    'olex2.refine 1.5 (Bourhis et al., 2015)'
_computing_structure_solution      'olex2.solve 1.5 (Bourhis et al., 2015)'
_refine_diff_density_max           0.3374
_refine_diff_density_min           -0.3812
_refine_diff_density_rms           0.0898
_refine_ls_abs_structure_details  
 'Hooft, R.W.W., Straver, L.H., Spek, A.L. (2010). J. Appl. Cryst., 43, 665-668.'
_refine_ls_abs_structure_Flack     -1.2(16)
_refine_ls_d_res_high              0.7387
_refine_ls_d_res_low               8.9186
_refine_ls_goodness_of_fit_ref     0.9774
_refine_ls_hydrogen_treatment      constr
_refine_ls_matrix_type             full
_refine_ls_number_constraints      20
_refine_ls_number_parameters       164
_refine_ls_number_reflns           2870
_refine_ls_number_restraints       0
_refine_ls_R_factor_all            0.1066
_refine_ls_R_factor_gt             0.0561
_refine_ls_restrained_S_all        0.9774
_refine_ls_shift/su_max            -0.0003
_refine_ls_shift/su_mean           0.0001
_refine_ls_structure_factor_coef   Fsqd
_refine_ls_weighting_details      
 'w=1/[\s^2^(Fo^2^)+(0.0537P)^2^] where P=(Fo^2^+2Fc^2^)/3'
_refine_ls_weighting_scheme        calc
_refine_ls_wR_factor_gt            0.1143
_refine_ls_wR_factor_ref           0.1323
_olex2_refinement_description
;
1. Fixed Uiso
 At 1.2 times of:
  All C(H) groups
 At 1.5 times of:
  All O(H) groups
2.a Aromatic/amide H refined with riding coordinates:
 C11(H11), C12(H12), C7(H7), C5(H5), C4(H4), C1(H1), C2(H2), C10(H10), C9(H9)
2.b Idealised tetrahedral OH refined as rotating group:
 O3(H3)
;
_atom_sites_solution_primary       iterative
loop_
  _atom_site_label
  _atom_site_type_symbol
  _atom_site_fract_x
  _atom_site_fract_y
  _atom_site_fract_z
  _atom_site_U_iso_or_equiv
  _atom_site_adp_type
  _atom_site_occupancy
  _atom_site_refinement_flags_posn
 O1 O -0.5898(4) 0.9988(2) 0.73988(8) 0.0462(6) Uani 1.000000 .
 O2 O -0.4782(5) 1.1253(2) 0.67282(10) 0.0562(6) Uani 1.000000 .
 O3 O 0.7847(4) 0.6569(2) 0.50469(7) 0.0441(5) Uani 1.000000 .
 H3 H 0.647(5) 0.701(2) 0.5186(7) 0.0662(8) Uiso 1.000000 GR
 N1 N 0.5232(4) 0.6302(2) 0.59813(8) 0.0281(5) Uani 1.000000 .
 C11 C 1.1519(6) 0.3476(3) 0.54977(15) 0.0503(9) Uani 1.000000 .
 H11 H 1.2962(6) 0.2850(3) 0.53761(15) 0.0603(10) Uiso 1.000000 R
 C12 C 1.0694(6) 0.4572(3) 0.51862(12) 0.0423(8) Uani 1.000000 .
 H12 H 1.1556(6) 0.4709(3) 0.48481(12) 0.0508(9) Uiso 1.000000 R
 C13 C 0.8605(6) 0.5483(3) 0.53629(11) 0.0345(7) Uani 1.000000 .
 C8 C 0.7309(5) 0.5286(3) 0.58508(11) 0.0301(6) Uani 1.000000 .
 C7 C 0.3785(5) 0.6202(3) 0.64035(11) 0.0285(6) Uani 1.000000 .
 H7 H 0.4084(5) 0.5424(3) 0.66323(11) 0.0342(7) Uiso 1.000000 R
 C6 C 0.1669(5) 0.7257(3) 0.65461(10) 0.0266(6) Uani 1.000000 .
 C5 C 0.0181(5) 0.7101(3) 0.70187(10) 0.0312(6) Uani 1.000000 .
 H5 H 0.0564(5) 0.6316(3) 0.72401(10) 0.0375(7) Uiso 1.000000 R
 C4 C -0.1846(6) 0.8070(3) 0.71717(11) 0.0323(6) Uani 1.000000 .
 H4 H -0.2872(6) 0.7967(3) 0.74955(11) 0.0388(8) Uiso 1.000000 R
 C3 C -0.2338(5) 0.9186(3) 0.68431(11) 0.0290(6) Uani 1.000000 .
 N2 N -0.4491(5) 1.0214(2) 0.69994(9) 0.0366(6) Uani 1.000000 .
 C1 C 0.1087(6) 0.8391(3) 0.62241(10) 0.0307(6) Uani 1.000000 .
 H1 H 0.2093(6) 0.8500(3) 0.58984(10) 0.0368(8) Uiso 1.000000 R
 C2 C -0.0931(6) 0.9362(3) 0.63704(11) 0.0321(6) Uani 1.000000 .
 H2 H -0.1344(6) 1.0142(3) 0.61484(11) 0.0385(8) Uiso 1.000000 R
 C10 C 1.0283(6) 0.3270(3) 0.59846(14) 0.0462(8) Uani 1.000000 .
 H10 H 1.0875(6) 0.2506(3) 0.62005(14) 0.0555(10) Uiso 1.000000 R
 C9 C 0.8183(6) 0.4170(3) 0.61612(12) 0.0395(7) Uani 1.000000 .
 H9 H 0.7327(6) 0.4024(3) 0.64992(12) 0.0474(9) Uiso 1.000000 R

loop_
  _atom_site_aniso_label
  _atom_site_aniso_U_11
  _atom_site_aniso_U_22
  _atom_site_aniso_U_33
  _atom_site_aniso_U_12
  _atom_site_aniso_U_13
  _atom_site_aniso_U_23
 O1 0.0353(12) 0.0574(13) 0.0459(13) 0.0050(10) 0.0065(10) -0.0103(11)
 O2 0.0479(13) 0.0418(12) 0.0788(17) 0.0135(11) 0.0058(12) 0.0064(12)
 O3 0.0306(11) 0.0634(14) 0.0383(12) 0.0060(10) 0.0041(10) 0.0043(11)
 N1 0.0209(10) 0.0302(11) 0.0332(13) -0.0033(9) -0.0002(10) -0.0026(10)
 C11 0.0241(15) 0.0437(18) 0.083(3) 0.0048(14) -0.0036(17) -0.0246(18)
 C12 0.0254(15) 0.0582(19) 0.0434(19) 0.0007(14) 0.0010(13) -0.0141(15)
 C13 0.0251(14) 0.0432(17) 0.0353(16) -0.0024(12) -0.0074(13) -0.0037(13)
 C8 0.0185(12) 0.0342(14) 0.0376(16) -0.0013(11) -0.0035(12) -0.0061(13)
 C7 0.0212(12) 0.0319(14) 0.0324(15) -0.0014(11) -0.0016(12) 0.0018(12)
 C6 0.0174(12) 0.0348(14) 0.0275(14) -0.0042(11) -0.0012(11) 0.0000(12)
 C5 0.0246(13) 0.0341(14) 0.0350(16) 0.0013(11) -0.0024(12) 0.0036(13)
 C4 0.0239(13) 0.0398(15) 0.0333(16) -0.0006(12) 0.0023(12) -0.0003(12)
 C3 0.0214(12) 0.0292(13) 0.0364(16) -0.0019(10) -0.0012(12) -0.0075(12)
 N2 0.0285(12) 0.0389(13) 0.0422(15) -0.0017(11) -0.0036(12) -0.0114(12)
 C1 0.0244(14) 0.0356(15) 0.0321(16) -0.0049(12) 0.0010(12) 0.0009(12)
 C2 0.0310(15) 0.0319(15) 0.0334(16) -0.0005(12) -0.0040(13) 0.0010(12)
 C10 0.0294(15) 0.0305(15) 0.079(3) 0.0012(13) -0.0038(17) -0.0014(15)
 C9 0.0287(15) 0.0389(15) 0.0509(19) -0.0010(13) 0.0042(14) 0.0045(14)

loop_
  _geom_bond_atom_site_label_1
  _geom_bond_atom_site_label_2
  _geom_bond_distance
  _geom_bond_site_symmetry_2
  _geom_bond_publ_flag
 O1 N2 1.219(3) . ?
 O2 N2 1.211(3) . ?
 O3 H3 0.8400 . ?
 O3 C13 1.353(3) . ?
 N1 C8 1.408(3) . ?
 N1 C7 1.263(3) . ?
 C11 H11 0.9500 . ?
 C11 C12 1.363(4) . ?
 C11 C10 1.368(4) . ?
 C12 H12 0.9500 . ?
 C12 C13 1.379(4) . ?
 C13 C8 1.381(4) . ?
 C8 C9 1.382(4) . ?
 C7 H7 0.9500 . ?
 C7 C6 1.454(3) . ?
 C6 C5 1.385(3) . ?
 C6 C1 1.378(3) . ?
 C5 H5 0.9500 . ?
 C5 C4 1.377(3) . ?
 C4 H4 0.9500 . ?
 C4 C3 1.367(4) . ?
 C3 N2 1.458(3) . ?
 C3 C2 1.369(4) . ?
 C1 H1 0.9500 . ?
 C1 C2 1.371(4) . ?
 C2 H2 0.9500 . ?
 C10 H10 0.9500 . ?
 C10 C9 1.376(4) . ?
 C9 H9 0.9500 . ?

loop_
  _geom_angle_atom_site_label_1
  _geom_angle_atom_site_label_2
  _geom_angle_atom_site_label_3
  _geom_angle
  _geom_angle_site_symmetry_1
  _geom_angle_site_symmetry_3
  _geom_angle_publ_flag
 C13 O3 H3 109.5 . . ?
 C7 N1 C8 120.8(2) . . ?
 C12 C11 H11 119.78(18) . . ?
 C10 C11 H11 119.78(17) . . ?
 C10 C11 C12 120.4(3) . . ?
 H12 C12 C11 120.09(18) . . ?
 C13 C12 C11 119.8(3) . . ?
 C13 C12 H12 120.09(18) . . ?
 C12 C13 O3 118.5(3) . . ?
 C8 C13 O3 120.8(2) . . ?
 C8 C13 C12 120.7(3) . . ?
 C13 C8 N1 114.5(2) . . ?
 C9 C8 N1 126.9(2) . . ?
 C9 C8 C13 118.6(2) . . ?
 H7 C7 N1 119.38(15) . . ?
 C6 C7 N1 121.2(2) . . ?
 C6 C7 H7 119.38(14) . . ?
 C5 C6 C7 118.5(2) . . ?
 C1 C6 C7 122.1(2) . . ?
 C1 C6 C5 119.4(2) . . ?
 H5 C5 C6 119.61(15) . . ?
 C4 C5 C6 120.8(2) . . ?
 C4 C5 H5 119.61(16) . . ?
 H4 C4 C5 121.03(16) . . ?
 C3 C4 C5 117.9(2) . . ?
 C3 C4 H4 121.03(15) . . ?
 N2 C3 C4 118.4(2) . . ?
 C2 C3 C4 122.8(2) . . ?
 C2 C3 N2 118.8(2) . . ?
 O2 N2 O1 123.3(2) . . ?
 C3 N2 O1 118.3(2) . . ?
 C3 N2 O2 118.4(2) . . ?
 H1 C1 C6 119.76(15) . . ?
 C2 C1 C6 120.5(2) . . ?
 C2 C1 H1 119.76(15) . . ?
 C1 C2 C3 118.6(2) . . ?
 H2 C2 C3 120.68(15) . . ?
 H2 C2 C1 120.68(15) . . ?
 H10 C10 C11 120.01(17) . . ?
 C9 C10 C11 120.0(3) . . ?
 C9 C10 H10 120.01(19) . . ?
 C10 C9 C8 120.5(3) . . ?
 H9 C9 C8 119.74(16) . . ?
 H9 C9 C10 119.74(19) . . ?

loop_
  _geom_torsion_atom_site_label_1
  _geom_torsion_atom_site_label_2
  _geom_torsion_atom_site_label_3
  _geom_torsion_atom_site_label_4
  _geom_torsion
  _geom_torsion_site_symmetry_1
  _geom_torsion_site_symmetry_2
  _geom_torsion_site_symmetry_3
  _geom_torsion_site_symmetry_4
  _geom_torsion_publ_flag
 O1 N2 C3 C4 -4.8(3) . . . . ?
 O1 N2 C3 C2 174.1(2) . . . . ?
 O2 N2 C3 C4 174.8(2) . . . . ?
 O2 N2 C3 C2 -6.3(3) . . . . ?
 O3 C13 C12 C11 179.4(2) . . . . ?
 O3 C13 C8 N1 -0.7(3) . . . . ?
 O3 C13 C8 C9 -179.3(2) . . . . ?
 N1 C8 C13 C12 179.5(2) . . . . ?
 N1 C8 C9 C10 -178.9(3) . . . . ?
 N1 C7 C6 C5 -179.0(2) . . . . ?
 N1 C7 C6 C1 1.7(3) . . . . ?
 C11 C12 C13 C8 -0.8(3) . . . . ?
 C11 C10 C9 C8 -0.1(3) . . . . ?
 C12 C13 C8 C9 1.0(3) . . . . ?
 C13 C8 C9 C10 -0.5(3) . . . . ?
 C7 C6 C5 C4 -180.0(2) . . . . ?
 C7 C6 C1 C2 179.8(2) . . . . ?
 C6 C5 C4 C3 -0.0(3) . . . . ?
 C6 C1 C2 C3 0.4(3) . . . . ?
 C5 C4 C3 N2 179.7(2) . . . . ?
 C5 C4 C3 C2 0.8(3) . . . . ?
 C4 C3 C2 C1 -1.0(3) . . . . ?

loop_
  _diffrn_refln_index_h
  _diffrn_refln_index_k
  _diffrn_refln_index_l
  _diffrn_refln_intensity_net
  _diffrn_refln_intensity_u
 1 0 0 1.2 1.4
 -1 0 0 2.5 2
 2 0 0 173.08 9.2
 3 0 0 2.8 3.9
 -4 0 0 13.6 5.9
 4 0 0 1.5 6.5
 5 0 0 11.1 9.3
 -5 0 0 2.4 7.1
 -6 0 0 15 10.4
 0 1 0 1.5 0.8
 0 -1 0 3.9 0.8
 0 1 0 0.9 0.4
 0 -1 0 2.3 0.6
 1 -1 0 60.99 4
 -1 1 0 53.99 3.7
 1 1 0 50.69 3.2
 -1 -1 0 51.19 3.1
 -2 1 0 249.58 12.5
 2 1 0 246.58 12
 2 -1 0 268.57 12.7
 3 1 0 282.87 14.6
 -3 1 0 272.37 14.8
 3 -1 0 277.87 15.1
 4 1 0 5.7 5.9
 4 -1 0 1.5 6
 -4 1 0 -2 4.3
 -5 -1 0 22.4 9.4
 5 -1 0 10.7 9.6
 5 1 0 28.7 14.3
 -5 1 0 23 8
 -6 -1 0 0.7 10.7
 -6 1 0 -1.5 9.4
 0 2 0 1209.38 48.1
 0 2 0 1280.57 48.7
 0 -2 0 1291.47 48.6
 -1 2 0 7538.35 289.17
 1 -2 0 7809.42 289.97
 -2 2 0 45.2 5.3
 2 -2 0 61.59 6
 2 2 0 46.8 4.5
 3 2 0 14.7 4.6
 3 -2 0 2.4 4.3
 -3 2 0 9.3 3.9
 4 2 0 19.1 6.3
 -4 2 0 21.6 6.6
 4 -2 0 16.7 7
 -5 2 0 4.7 6.7
 5 -2 0 0.9 8.6
 -6 -2 0 112.89 17.7
 -6 2 0 139.79 16.6
 0 3 0 4.4 1.5
 1 3 0 318.77 14.3
 -1 3 0 337.27 14.3
 1 -3 0 333.87 15.3
 2 -3 0 783.92 33.7
 -2 3 0 833.62 33.1
 2 3 0 777.12 32.1
 -3 3 0 -0.1 2.9
 3 -3 0 0.7 4
 3 3 0 2 3.4
 4 3 0 22.6 6.9
 4 -3 0 14.7 7.3
 -4 3 0 39.8 6.8
 -5 3 0 40.4 9.2
 5 -3 0 49.9 11.9
 6 -3 0 10.3 15.9
 -6 3 0 10.9 9.2
 0 4 0 268.87 12
 1 4 0 122.99 6.9
 1 -4 0 115.59 7.6
 -1 4 0 112.99 6.6
 -2 4 0 4.3 2.4
 2 -4 0 1.4 2.6
 2 4 0 3.2 2.4
 -3 4 0 5.3 3.2
 3 -4 0 -0.2 3.8
 3 4 0 7.2 4.2
 -4 4 0 22.2 5.8
 4 -4 0 23.2 7.2
 5 -4 0 6.6 10.5
 -5 4 0 10.4 6.6
 -6 4 0 19.5 9.6
 0 5 0 -0.9 1.8
 1 -5 0 3 2.5
 -1 5 0 6.4 2.1
 2 5 0 23.6 3.7
 -2 5 0 12.3 3.3
 2 -5 0 7.4 3.6
 3 -5 0 -9.2 3.8
 3 5 0 0.3 3.8
 -3 5 0 0.2 2.8
 -4 5 0 207.28 13.9
 4 -5 0 226.48 16.6
 -5 5 0 3 5.9
 5 -5 0 11.2 9.6
 0 6 0 452.45 19.9
 1 6 0 240.68 12.3
 1 -6 0 230.58 13.4
 -1 6 0 252.67 12.1
 -2 6 0 74.19 7
 2 -6 0 67.29 7.8
 3 6 0 8 4.6
 3 -6 0 9.3 5.4
 -3 6 0 11.3 4.2
 4 -6 0 0 6.7
 -4 6 0 5.5 4.8
 5 -6 0 18.2 10.9
 -5 6 0 6.5 5.7
 0 7 0 6.8 2.9
 -1 7 0 161.28 9.4
 1 7 0 135.29 9.4
 -2 7 0 129.49 8.5
 2 -7 0 111.29 10.1
 2 7 0 107.79 9.9
 3 -7 0 6.9 5.6
 -3 7 0 -0.8 3.2
 -4 7 0 3.3 4.7
 4 -7 0 15.9 8.1
 5 -7 0 41.5 13.1
 -5 7 0 36.6 8.5
 0 8 0 2.5 3.5
 -1 8 0 285.57 15.5
 1 8 0 319.87 16.3
 2 8 0 95.19 10.2
 -2 8 0 84.09 8.1
 2 -8 0 85.59 10.6
 -3 8 0 39.6 6.6
 3 -8 0 34.5 8.6
 -4 8 0 2.9 4.6
 4 -8 0 9.1 7.9
 0 9 0 0.2 4.2
 1 9 0 25.6 6.4
 -1 9 0 19.5 4.9
 2 9 0 12.3 6.4
 -2 9 0 12.4 4.6
 3 -9 0 14.2 7.6
 -3 9 0 2.4 4.5
 -4 9 0 11.9 5.3
 4 -9 0 -3.8 8.4
 1 10 0 -8.3 5.3
 -1 10 0 6.4 4.8
 -2 10 0 8.3 4.5
 2 10 0 1.8 6.2
 -3 10 0 44.3 7.2
 0 11 0 7.9 5.8
 1 11 0 -2.2 6.4
 -1 11 0 2.6 4.9
 -2 11 0 -1.2 4.9
 2 11 0 -2.7 7.6
 -3 11 0 15.3 6.2
 0 12 0 2.7 7.2
 -1 12 0 3.6 6.1
 1 12 0 9.6 8.9
 2 12 0 23.1 10.9
 -2 12 0 13.2 7.3
 0 0 1 -0.1 0.2
 0 0 -1 0.1 0.1
 1 0 -1 40.2 3.2
 -1 0 -1 40.1 3.1
 1 0 1 38.3 2.9
 -1 0 1 41.4 3.1
 2 0 1 39 4.4
 2 0 -1 50.79 5
 3 0 1 580.44 25.6
 3 0 -1 560.24 25.7
 4 0 -1 192.48 14.1
 4 0 1 201.68 14.2
 -4 0 -1 189.58 13.8
 -5 0 1 44.2 10.1
 5 0 1 50.49 11.1
 5 0 -1 58.69 11.4
 -5 0 -1 54.89 10.8
 -6 0 -1 18.2 10.7
 -6 0 1 10.4 10
 0 1 1 1342.37 50.09
 0 -1 -1 1426.66 50.19
 0 1 1 1386.16 50.49
 0 1 -1 1122.09 50.19
 0 -1 -1 1360.26 50.39
 -1 -1 -1 489.95 20.1
 1 -1 1 531.85 21.1
 -1 1 1 525.95 20.9
 1 1 -1 528.95 20.6
 1 1 1 479.35 20.1
 -1 1 -1 535.55 20.9
 -1 -1 1 502.65 20.4
 1 -1 -1 552.64 21.3
 -2 1 1 269.97 13.5
 2 -1 1 292.27 13.5
 2 1 -1 285.47 13.1
 2 -1 -1 283.57 13.6
 -2 1 -1 275.47 13.4
 2 1 1 271.57 12.7
 -3 1 1 143.19 9.8
 3 -1 1 127.09 9.6
 3 1 -1 145.39 9.9
 3 1 1 135.29 9.2
 3 -1 -1 140.59 9.9
 -3 1 -1 133.59 9.5
 4 1 -1 -6.3 5.7
 4 -1 1 4.8 5.8
 -4 1 1 1.2 4.8
 4 -1 -1 -1.8 5.6
 -4 1 -1 0.1 4.3
 4 1 1 -4 5.4
 -5 1 1 33 8.7
 5 -1 1 15.8 9.4
 -5 -1 -1 8.9 8.7
 5 1 -1 31.1 10.2
 5 -1 -1 10 9.8
 -5 1 -1 7.6 6.9
 -6 -1 -1 16.4 11.8
 -6 1 1 5.5 9.9
 -6 1 -1 6.4 10.2
 -6 -1 1 3.1 10.6
 0 2 -1 0.7 1
 0 2 1 0.8 1.5
 0 -2 -1 1.6 1.3
 0 2 1 1.3 0.9
 0 -2 -1 2.1 1.1
 1 -2 1 3598.94 133.39
 -1 2 1 3476.75 132.69
 -1 2 -1 3426.56 132.59
 1 -2 -1 3480.65 133.29
 2 2 -1 1386.36 54.19
 2 -2 1 1385.86 55.19
 -2 2 1 1371.96 54.79
 2 -2 -1 1392.06 55.39
 -2 2 -1 1362.96 54.69
 2 2 1 1395.36 53.79
 3 2 -1 31.6 5.2
 3 -2 1 33.5 5.9
 -3 2 1 27 5.4
 3 -2 -1 24.8 5.5
 3 2 1 28.4 4.8
 -3 2 -1 20.3 4.8
 4 -2 1 28.1 7.1
 -4 2 1 25.6 6.3
 4 2 -1 34.8 7.4
 4 2 1 32.5 7
 -4 2 -1 25 5.8
 4 -2 -1 28.6 7.6
 5 -2 1 23.8 9.6
 -5 2 1 31.9 8.8
 -5 2 -1 26.3 8.3
 5 -2 -1 35.5 10.4
 -6 2 1 34.1 12.1
 -6 -2 -1 20.7 13.6
 -6 -2 1 62.09 14.7
 -6 2 -1 45 12.3
 0 -3 -1 80.99 5.3
 0 3 -1 82.19 4.7
 0 3 1 87.39 4.6
 -1 3 1 43.5 4.1
 1 3 -1 53.19 4.2
 1 -3 1 53.09 5.1
 -1 3 -1 47.2 3.9
 1 3 1 70.19 4.4
 1 -3 -1 55.59 5.1
 -2 3 1 53.09 5.6
 2 3 -1 65.09 5
 2 -3 1 47.4 5.6
 2 3 1 51.99 4.4
 2 -3 -1 53.59 6.3
 -2 3 -1 56.39 5.6
 3 3 -1 44 6.1
 -3 3 1 39.1 5.9
 3 -3 1 43.9 6.5
 -3 3 -1 39.1 5.7
 3 -3 -1 37.3 6.6
 3 3 1 36.9 5.3
 -4 3 1 12.4 5
 4 -3 1 24.5 7.3
 4 3 -1 9.6 6.8
 4 3 1 10.4 6.3
 4 -3 -1 19.8 7.2
 -4 3 -1 18.5 5.8
 -5 3 1 99.19 12
 5 -3 1 104.99 14.3
 5 -3 -1 107.79 14.8
 -5 3 -1 74.89 11
 6 -3 1 49.99 24.3
 -6 3 1 32.4 10.5
 6 -3 -1 42.1 16.8
 -6 3 -1 67.29 13
 0 4 -1 4.6 1.8
 -1 4 1 187.78 9.4
 1 -4 1 190.78 10.6
 1 4 -1 205.18 9.9
 1 -4 -1 184.38 10.7
 -1 4 -1 187.18 9.5
 1 4 1 213.18 9.7
 -2 4 1 4.7 2.4
 2 4 -1 9.1 2.8
 2 -4 1 4.5 2.9
 2 -4 -1 9.1 3.6
 -2 4 -1 13.8 3
 2 4 1 10.7 2.5
 3 4 -1 34.9 5.6
 -3 4 1 41.7 5.9
 3 -4 1 40.2 6.8
 -3 4 -1 40.7 5.6
 3 4 1 26 4.8
 3 -4 -1 28.9 6.2
 -4 4 1 37.4 7.1
 4 4 -1 38.7 8.9
 4 -4 1 35.6 8.4
 4 -4 -1 27.3 8.4
 -4 4 -1 56.39 8
 5 -4 1 8.3 10.1
 -5 4 1 38.8 8.7
 5 -4 -1 33.8 10.7
 -5 4 -1 19 7
 0 5 -1 3.1 2
 0 5 1 2.8 1.7
 -1 5 1 189.58 9.7
 1 -5 1 199.28 11.2
 1 5 -1 182.58 10.1
 1 -5 -1 198.78 11.2
 1 5 1 202.38 10
 -1 5 -1 183.18 9.7
 2 -5 1 217.58 12.7
 2 5 -1 202.88 11.2
 -2 5 1 231.88 11.6
 2 -5 -1 203.18 12.8
 2 5 1 218.28 10.7
 -2 5 -1 215.68 11.5
 3 5 -1 19.8 5.2
 3 -5 1 21.6 5.6
 -3 5 1 31.1 5.4
 3 5 1 21.9 4.9
 -3 5 -1 20.6 4.5
 3 -5 -1 15.6 5.8
 4 -5 1 38 9.3
 -4 5 1 30 6.3
 -4 5 -1 33.6 6.5
 4 -5 -1 37.7 8.8
 5 -5 1 -5.5 9
 -5 5 1 19 6.3
 -5 5 -1 4.7 5.4
 5 -5 -1 -11.5 9.9
 0 6 1 57.79 5.6
 0 6 -1 86.69 6
 -1 6 1 106.29 6.9
 1 6 -1 134.29 7.9
 -1 6 -1 98.09 6.9
 1 -6 -1 99.89 8.3
 1 6 1 106.09 7.3
 2 -6 1 129.59 10.2
 -2 6 1 142.19 8.9
 -2 6 -1 133.39 8.7
 2 -6 -1 136.19 10.4
 3 -6 1 15.5 5.4
 3 6 -1 5 4.8
 -3 6 1 5 3.7
 3 6 1 5.4 6.2
 -3 6 -1 4.3 3.5
 3 -6 -1 0.7 4.9
 4 -6 1 17.3 7.7
 -4 6 1 8 5.2
 4 -6 -1 19.5 8.3
 -4 6 -1 8.4 5.1
 5 -6 1 5.5 9.3
 -5 6 1 -2.9 4.9
 -5 6 -1 1.7 5.4
 5 -6 -1 1.5 10.5
 0 7 -1 2.5 2.9
 0 7 1 2.6 2.7
 1 7 -1 71.49 7.1
 -1 7 1 57.69 6.2
 1 -7 -1 66.89 8
 -1 7 -1 68.09 6.4
 1 7 1 66.29 6.6
 2 -7 1 130.79 11.1
 -2 7 1 149.99 9.5
 2 7 -1 162.08 11.3
 2 -7 -1 163.88 12.1
 -2 7 -1 149.39 9.8
 3 -7 1 -3.2 4.7
 -3 7 1 2.4 3.5
 3 7 -1 6.3 6.6
 3 -7 -1 10.6 5.5
 -3 7 -1 4.5 3.8
 4 -7 1 5.8 7.2
 -4 7 1 -2.3 4.4
 4 -7 -1 8.4 8
 -4 7 -1 2.7 4.4
 5 -7 1 21.6 11.4
 -5 7 1 14.1 6.2
 -5 7 -1 21.1 6.6
 5 -7 -1 10.1 10.6
 0 8 1 5.2 3.7
 0 8 -1 0.2 3.5
 -1 8 1 804.22 34.4
 1 8 -1 799.32 35.1
 -1 8 -1 842.22 34.8
 1 8 1 788.82 34.7
 2 8 -1 53.39 8.3
 -2 8 1 55.49 6.4
 2 8 1 58.09 8
 2 -8 -1 63.69 9.3
 -2 8 -1 46.1 6.1
 3 -8 1 16.4 7.6
 -3 8 1 -3.8 3.3
 -3 8 -1 4 3.8
 3 -8 -1 8.8 6.5
 4 -8 1 28.8 9.2
 -4 8 1 16.8 5.9
 -4 8 -1 34.8 7
 4 -8 -1 31 9.4
 0 9 -1 11 4.8
 0 9 1 18.9 5.2
 -1 9 1 38.5 6.2
 1 9 -1 33.4 6.7
 -1 9 -1 31.4 6
 1 9 1 44.8 7.2
 2 9 -1 8.9 6.1
 -2 9 1 11.4 4.4
 -2 9 -1 5.3 3.9
 2 9 1 20.1 6.1
 -3 9 1 8.2 4.5
 3 -9 -1 2.9 7.7
 -3 9 -1 7.8 5
 4 -9 1 5.6 9.3
 -4 9 1 9.6 5.5
 4 -9 -1 12.7 9.5
 -4 9 -1 8.9 5
 0 10 -1 515.55 25.6
 0 10 1 525.65 25.5
 1 10 -1 5.8 6.2
 -1 10 1 17 5.4
 1 10 1 8.9 6.2
 -1 10 -1 3.8 4.2
 -2 10 1 18.5 5.3
 2 10 -1 10.9 7.2
 2 10 1 22 8.1
 -2 10 -1 14.9 5.1
 -3 10 1 7.9 4.4
 -3 10 -1 7.8 5
 0 11 1 3.1 6
 0 11 -1 -1 5.7
 1 11 -1 0.8 7
 -1 11 1 2.6 5.7
 -1 11 -1 4.7 5.5
 1 11 1 -0.7 6.5
 -2 11 1 5.9 5.2
 2 11 -1 3.9 8
 -2 11 -1 -4.4 4.9
 2 11 1 7.5 8.4
 -3 11 1 11.6 6
 -3 11 -1 15.5 6.3
 0 12 -1 7.9 7.9
 0 12 1 1.7 7.7
 1 12 -1 17.9 9
 -1 12 1 6 6.5
 1 12 1 19.4 9.5
 -1 12 -1 3.3 6.3
 -2 12 1 -2 5.6
 2 12 -1 -1.2 9.9
 -2 12 -1 3.2 6
 2 12 1 22.8 11.1
 1 0 2 411.86 17
 1 0 -2 426.96 17.5
 -1 0 -2 435.06 17.1
 2 0 -2 881.61 35
 2 0 2 829.22 34.3
 3 0 2 220.48 12.5
 3 0 -2 231.38 13.2
 4 0 2 9.5 6.1
 -4 0 -2 5.7 5.8
 4 0 -2 9.6 6.9
 -5 0 2 124.39 14.2
 5 0 -2 127.79 14.8
 -5 0 -2 118.69 13.7
 5 0 2 144.29 16.8
 -6 0 -2 3.6 10.2
 -6 0 2 -1.7 9.6
 0 1 -2 368.26 13.9
 0 1 2 356.96 13.6
 0 -1 -2 363.46 14.1
 0 1 2 321.87 14
 0 -1 2 363.86 13.9
 -1 -1 -2 887.41 35.3
 1 1 -2 940.71 36.2
 1 -1 2 980.3 36.5
 -1 1 2 953.9 36.4
 1 1 2 836.52 35.3
 -1 1 -2 949.71 36.3
 1 -1 -2 961 36.8
 2 1 -2 250.87 12
 2 -1 2 255.17 12.2
 2 1 2 226.08 11.3
 2 -1 -2 264.07 12.7
 -2 1 -2 239.68 12
 3 1 -2 257.87 14.3
 -3 1 2 245.88 14.3
 3 -1 2 294.37 14.8
 -3 1 -2 238.98 14
 3 -1 -2 286.77 15
 3 1 2 259.87 13.7
 4 -1 2 -0.6 5.2
 4 1 -2 4.7 6.1
 -4 1 2 11.1 5.4
 4 -1 -2 2.5 6
 4 1 2 1.5 5.8
 -4 1 -2 4.6 4.6
 5 1 -2 4 9.5
 -5 1 2 2.7 6.5
 5 -1 2 3.9 8.7
 -5 -1 -2 5.9 9.1
 5 -1 -2 -5.1 8.7
 -5 1 -2 8.6 7.4
 -6 -1 -2 22.1 12.6
 -6 1 2 35.5 12.5
 -6 1 -2 30.8 11.6
 -6 -1 2 29.5 12.4
 0 2 2 5.7 1.8
 0 2 2 2.1 1
 0 2 -2 4.5 1.2
 0 -2 -2 4.3 1.1
 0 -2 -2 3.2 1.5
 1 -2 2 2451.05 92.09
 1 2 -2 2318.07 91.19
 -1 2 2 2428.96 91.49
 -1 2 -2 2350.96 91.39
 1 -2 -2 2433.76 92.29
 2 2 -2 63.09 5.3
 -2 2 2 71.49 5.7
 2 -2 2 69.19 5.8
 -2 2 -2 65.99 6
 2 -2 -2 72.29 6.3
 2 2 2 61.89 4.7
 -3 2 2 83.29 8.3
 3 2 -2 80.69 7.8
 3 -2 2 80.49 8.2
 3 2 2 73.89 6.8
 3 -2 -2 84.29 8.8
 -3 2 -2 92.69 8.5
 -4 2 2 11.5 5
 4 -2 2 8 6.1
 4 2 -2 -5.5 5.7
 4 -2 -2 -2 6
 -4 2 -2 -6.4 3.6
 4 2 2 -1.2 6
 5 -2 2 12.6 10
 -5 2 2 17.5 8.1
 5 -2 -2 1 8.8
 -5 2 -2 5.7 6.6
 -6 2 2 108.49 15.5
 -6 -2 -2 98.39 16.8
 -6 2 -2 69.49 13.7
 6 -2 -2 104.79 21.4
 -6 -2 2 82.89 15.8
 0 3 2 528.25 20.6
 0 -3 -2 510.95 21.3
 0 3 -2 503.55 20.8
 -1 3 2 578.14 23.1
 1 3 -2 554.04 23.3
 1 -3 2 566.84 24.1
 1 3 2 552.34 23
 1 -3 -2 593.04 24.3
 -1 3 -2 551.24 23.1
 2 3 -2 371.96 17
 -2 3 2 382.56 17.4
 2 -3 2 373.96 18.1
 2 -3 -2 387.86 18.5
 2 3 2 383.56 16
 -2 3 -2 388.06 17.3
 3 3 -2 118.89 8.9
 3 -3 2 121.99 9.4
 -3 3 2 96.19 8.4
 -3 3 -2 118.59 8.8
 3 -3 -2 115.19 9.9
 3 3 2 127.79 8.3
 4 3 -2 -7.1 6
 4 -3 2 5.7 6.2
 -4 3 2 6.5 4.7
 -4 3 -2 4.7 4.4
 4 -3 -2 3.6 6.7
 -5 3 2 40.4 9.1
 5 -3 2 55.19 12.5
 -5 3 -2 35.1 8.9
 5 -3 -2 35 10.9
 -6 3 2 15.6 10.1
 -6 -3 -2 37.5 13.8
 6 -3 -2 19.9 16.7
 -6 3 -2 25 10.3
 0 4 -2 645.84 26.3
 0 4 2 646.24 25.9
 0 -4 -2 646.54 26.9
 1 4 -2 153.68 8.4
 1 -4 2 160.28 9.2
 -1 4 2 158.28 8.1
 -1 4 -2 152.48 8.1
 1 4 2 167.68 8.2
 1 -4 -2 144.49 9.3
 -2 4 2 144.39 8.4
 2 -4 2 134.09 9.2
 2 4 -2 136.89 8.1
 -2 4 -2 152.68 8.5
 2 4 2 132.19 7.2
 2 -4 -2 138.09 9.7
 3 -4 2 39.1 6.9
 3 4 -2 44.8 6
 -3 4 2 45.5 6.4
 3 -4 -2 37.5 6.8
 -3 4 -2 46.3 6
 3 4 2 36.9 5.3
 -4 4 2 4.2 4.5
 4 -4 2 8.6 6.6
 4 4 -2 8.6 6.8
 -4 4 -2 5.8 4.4
 4 -4 -2 4.6 7.3
 -5 4 2 3.2 6.6
 5 -4 2 -0.1 9.5
 -5 4 -2 5.6 6.2
 5 -4 -2 -10.4 8.7
 0 5 -2 13.2 2.9
 0 5 2 17.1 2.6
 1 5 -2 226.98 11.2
 1 -5 2 202.78 11.8
 -1 5 2 218.58 10.5
 1 5 2 205.28 10.5
 1 -5 -2 220.58 12.1
 -1 5 -2 202.88 10.6
 2 5 -2 13.8 3.7
 2 -5 2 -2.3 2.4
 -2 5 2 -0.7 2.1
 2 -5 -2 1.8 3.1
 -2 5 -2 3.3 2.4
 2 5 2 6.4 2.7
 3 -5 2 25.6 5.6
 -3 5 2 37.6 5.6
 3 5 -2 24.6 5.3
 -3 5 -2 32.8 5.3
 3 -5 -2 35.3 6.9
 3 5 2 21.2 4.7
 4 -5 2 113.69 12.6
 -4 5 2 119.29 11.3
 4 -5 -2 113.59 12.9
 -4 5 -2 92.09 10.2
 5 -5 2 3.1 9.2
 -5 5 2 0.4 5.1
 5 -5 -2 -3.4 9.3
 -5 5 -2 0.8 5.6
 0 6 2 31.4 4
 0 6 -2 29.1 3.9
 -1 6 2 122.49 7.3
 1 6 -2 114.59 7.8
 1 -6 -2 99.09 8.5
 1 6 2 118.39 7.5
 -1 6 -2 107.09 7.3
 -2 6 2 228.48 12.1
 2 -6 2 222.78 13.5
 2 -6 -2 226.08 14.2
 -2 6 -2 221.78 12.2
 3 6 -2 38.3 6.7
 -3 6 2 53.59 6.8
 3 -6 2 59.69 8.7
 3 -6 -2 37.9 7.6
 -3 6 -2 60.29 7.2
 4 -6 2 56.09 9.9
 -4 6 2 34.4 7
 -4 6 -2 37 7.2
 4 -6 -2 31.1 9.2
 -5 6 2 2.3 5.3
 5 -6 2 7.4 10.1
 -5 6 -2 0.5 5.7
 5 -6 -2 -6 10.3
 0 7 2 2.7 2.7
 0 7 -2 10 3.5
 -1 7 2 79.99 6.5
 1 7 -2 57.99 6.7
 1 -7 -2 62.69 7.9
 1 7 2 78.79 7
 -1 7 -2 58.69 6.4
 -2 7 2 20 4
 2 -7 2 14.2 5
 2 7 -2 27 6
 -2 7 -2 21.5 4.4
 2 -7 -2 18.6 5.6
 3 -7 2 18 6.1
 -3 7 2 26.3 5.1
 3 7 -2 20.2 6
 3 -7 -2 19.8 6.7
 -3 7 -2 20.4 4.8
 -4 7 2 3.7 5
 4 -7 2 16.3 7.6
 -4 7 -2 4.5 4.6
 4 -7 -2 3.9 8
 5 -7 2 44.5 12.4
 -5 7 2 32.5 8.2
 5 -7 -2 41.8 12.4
 -5 7 -2 44.8 9.3
 0 8 -2 39.2 6.1
 0 8 2 34.1 5.5
 -1 8 2 67.29 6.9
 1 8 2 72.19 7.6
 2 8 -2 123.49 11.9
 -2 8 2 130.19 9.6
 -2 8 -2 143.19 9.7
 2 -8 -2 138.49 12.1
 -3 8 2 1.5 3.9
 3 -8 2 12.4 6.7
 -3 8 -2 4.4 3.8
 3 -8 -2 5.3 6.5
 4 -8 2 29.2 9.8
 -4 8 2 24.9 6.9
 -4 8 -2 36.1 7.5
 4 -8 -2 29 9.5
 0 9 -2 37.3 6.7
 0 9 2 40 6.5
 -1 9 2 19.2 4.8
 1 9 -2 10.3 5.2
 -1 9 -2 19.7 4.9
 2 9 -2 10.2 6
 -2 9 2 9.3 4
 2 9 2 11.7 6
 2 -9 -2 16.4 7.3
 -2 9 -2 1.6 4
 -3 9 2 3.4 4.2
 3 -9 -2 4 7.8
 -3 9 -2 1.3 4.6
 -4 9 2 53.79 8.7
 4 -9 -2 42.8 11.5
 -4 9 -2 56.59 8.3
 0 10 -2 284.27 16.9
 0 10 2 260.07 16.1
 1 10 -2 -2.2 5.3
 -1 10 2 -2.1 4.1
 1 10 2 2.8 5.9
 -1 10 -2 9.3 4.6
 2 10 -2 3.4 6.7
 -2 10 2 6.5 4
 2 10 2 -4 6.3
 -2 10 -2 -1.1 4
 -3 10 2 15.8 5.8
 -3 10 -2 8.3 5.3
 3 -10 -2 27.4 9.8
 0 11 -2 27.7 7.1
 0 11 2 18.1 6.8
 -1 11 2 6.5 5.2
 1 11 -2 -0.7 6.7
 -1 11 -2 0.4 4.8
 1 11 2 -1.4 7.1
 2 11 -2 14.4 8.9
 -2 11 2 10.7 5.8
 2 11 2 17.5 8.2
 -2 11 -2 7.8 5.6
 -3 11 2 9.3 6.2
 -3 11 -2 18.4 6.4
 0 12 -2 2.4 7.1
 0 12 2 -1.3 7.5
 -1 12 2 10.2 7
 1 12 -2 21 9.3
 1 12 2 35.8 10.3
 -1 12 -2 13 6.5
 2 12 -2 11.2 10.6
 -2 12 2 2.6 6.2
 -2 12 -2 2.9 6.3
 0 0 -3 4.4 0.9
 -1 0 -3 2016.7 80.59
 1 0 3 2159.68 80.49
 -1 0 -3 2112.19 80.49
 1 0 -3 2185.38 81.19
 2 0 -3 0.7 2.5
 2 0 3 0.1 2.2
 3 0 -3 174.18 11.1
 -3 0 -3 147.09 10.3
 3 0 3 153.38 9.8
 4 0 -3 -2.9 6
 -4 0 -3 -1.8 5
 4 0 3 2.3 5.2
 -5 0 -3 111.49 15.3
 5 0 -3 112.49 14.8
 -5 0 3 122.29 14.4
 -6 0 -3 40.6 13.1
 -6 0 3 21.1 11.1
 0 1 3 1129.29 43.8
 0 -1 3 1163.88 43.7
 0 -1 -3 1148.79 43.9
 0 1 -3 1149.98 43.7
 1 1 -3 271.57 12
 1 -1 3 277.57 12.1
 1 -1 -3 278.57 12.5
 -1 1 -3 275.87 11.9
 2 -1 3 150.28 8.5
 2 1 -3 166.38 9.1
 2 1 3 138.19 7.7
 2 -1 -3 180.68 9.7
 -2 1 -3 150.78 8.7
 3 -1 3 510.85 23.8
 3 1 -3 539.55 24.4
 3 1 3 529.85 23.2
 -3 1 -3 502.05 23.8
 3 -1 -3 550.74 24.9
 -4 1 3 122.49 12.1
 4 1 -3 127.69 12.3
 4 -1 3 136.79 11.9
 4 -1 -3 103.89 11.6
 -4 1 -3 105.79 11
 4 1 3 124.09 11
 -5 1 3 88.19 12.2
 5 1 -3 71.29 12.4
 5 -1 3 72.79 12.1
 -5 -1 -3 69.09 11.7
 5 -1 -3 64.29 12.7
 -5 1 -3 80.99 11.4
 -6 1 3 55.99 12.5
 -6 -1 -3 34 13.1
 -6 -1 3 -0.4 11.6
 -6 1 -3 48.1 12.5
 0 2 -3 184.38 8
 0 -2 -3 187.78 8.4
 0 2 3 180.08 7.5
 0 2 3 168.38 8.2
 1 2 -3 4640.64 184.08
 1 2 -3 4676.83 183.78
 1 -2 3 5037.4 184.58
 -1 2 3 4835.22 183.88
 -1 2 -3 4934.31 183.88
 1 -2 -3 5049.59 184.88
 -2 -2 -3 446.16 18
 2 2 -3 450.05 19.7
 2 -2 3 448.56 20.1
 -2 2 3 463.85 19.9
 2 -2 -3 458.75 20.7
 2 2 3 419.36 18.3
 -2 2 -3 457.35 19.8
 3 2 -3 77.99 7.9
 -3 2 3 96.39 9
 3 -2 3 88.19 8.3
 3 -2 -3 81.59 8.7
 -3 2 -3 73.29 7.6
 3 2 3 77.99 6.8
 4 -2 3 29.5 7.1
 -4 2 3 20.4 5.9
 4 2 -3 22.8 10.2
 4 2 3 22.7 6.1
 -4 2 -3 10.7 5.2
 4 -2 -3 22.3 7.3
 5 2 -3 14.7 11.5
 5 -2 3 18.9 9.9
 -5 2 3 30.3 8.5
 -5 2 -3 22.9 8.2
 5 -2 -3 19.2 10.5
 -6 -2 -3 9.3 12.1
 -6 2 3 -1.5 9.7
 6 -2 -3 16.5 14.4
 -6 2 -3 7.2 9.8
 0 3 3 114.79 5.6
 0 -3 -3 115.89 6.6
 0 3 -3 115.79 6
 1 3 -3 95.69 5.4
 -1 3 3 82.09 4.8
 1 -3 3 69.39 5.5
 1 3 3 72.29 4.6
 -1 3 -3 71.99 4.8
 1 -3 -3 75.39 6.1
 1 3 3 52.19 4.1
 2 3 -3 16.6 3.3
 2 -3 3 11.4 3.2
 -2 3 3 14 3.3
 2 -3 -3 12.5 3.8
 2 3 3 12.9 2.4
 -2 3 -3 12 3
 -3 3 3 186.58 11.5
 3 -3 3 218.28 12.7
 3 3 -3 200.98 11.9
 3 -3 -3 174.78 12.5
 -3 3 -3 177.28 11.3
 3 3 3 178.08 10.3
 -4 3 3 25.6 6.2
 4 3 -3 25 7.9
 4 -3 3 35.1 8.5
 -4 3 -3 28.9 6.3
 4 -3 -3 18.1 8.5
 -5 3 3 -3 5.8
 5 -3 3 2.7 9.2
 -5 3 -3 0.3 5.7
 5 -3 -3 2 9.9
 -6 3 3 72.79 13.3
 -6 -3 -3 107.89 18.3
 6 -3 -3 67.09 17.5
 -6 3 -3 73.09 12.3
 0 4 3 167.78 7.4
 0 4 -3 143.09 7.6
 0 -4 -3 128.79 8.2
 1 4 -3 339.37 15.8
 -1 4 3 361.36 15.4
 -1 4 -3 338.07 15.4
 1 4 3 358.76 15.3
 1 -4 -3 362.46 17
 2 -4 3 63.99 7
 2 4 -3 83.19 6.4
 -2 4 3 69.79 5.9
 -2 4 -3 78.09 6
 2 -4 -3 78.49 8
 2 4 3 88.39 5
 -3 4 3 136.89 9.8
 3 -4 3 135.49 10.6
 3 4 -3 144.59 9.9
 3 -4 -3 137.79 11.4
 -3 4 -3 150.28 9.8
 3 4 3 145.09 8.9
 -4 4 3 35.8 6.7
 4 -4 3 22.4 7.5
 4 4 -3 25.5 7.7
 -4 4 -3 19.9 5.5
 4 -4 -3 35.9 8.4
 5 -4 3 31.6 10.4
 -5 4 3 5.5 6.3
 -5 4 -3 30.9 8
 5 -4 -3 23.5 10.4
 0 5 3 208.68 10.1
 0 -5 -3 205.68 11.3
 0 5 -3 227.08 10.8
 -1 5 3 137.19 7.5
 1 5 -3 145.19 8.4
 -1 5 -3 129.19 7.7
 1 5 3 140.89 7.8
 1 -5 -3 128.59 9.2
 2 5 -3 18.4 3.9
 2 -5 3 15.4 3.8
 -2 5 3 17.1 3.5
 2 -5 -3 17.9 4.9
 -2 5 -3 11.5 3.2
 2 5 3 16.2 3
 -3 5 3 19.2 4.4
 3 -5 3 15.1 5
 3 5 -3 1.5 4.5
 -3 5 -3 0.9 3.1
 3 -5 -3 6.6 5.1
 3 5 3 7.3 5.3
 4 5 -3 113.79 16.5
 -4 5 3 97.99 10.5
 4 -5 3 120.99 12.9
 -4 5 -3 86.49 9.8
 4 -5 -3 85.29 11.7
 -5 5 3 3.7 5.3
 5 -5 3 10.6 9.6
 -5 5 -3 3.5 5.5
 5 -5 -3 17.7 10.3
 0 6 -3 4.4 2.4
 -1 6 3 224.08 11.1
 1 6 -3 214.08 11.9
 1 -6 -3 224.98 13.2
 1 6 3 214.58 11.2
 -1 6 -3 220.48 11.5
 -2 6 3 420.66 18.6
 2 -6 3 379.46 19.8
 -2 6 -3 399.36 18.6
 2 -6 -3 371.16 20.4
 -3 6 3 58.39 7.3
 3 -6 3 58.99 8.4
 3 6 -3 40.8 6.9
 -3 6 -3 43.3 6.3
 3 -6 -3 44.8 7.8
 -4 6 3 21.4 5.7
 4 -6 3 27.9 8.1
 4 -6 -3 14.3 8.3
 -4 6 -3 26.4 6.3
 -5 6 3 30.9 7.4
 5 -6 3 13.2 10.7
 -5 6 -3 17.7 7.7
 5 -6 -3 7.9 11.7
 0 7 -3 7.3 3.3
 0 7 3 15.4 3.5
 1 7 -3 67.29 7.3
 -1 7 3 84.19 6.7
 1 7 3 87.19 8.5
 1 -7 -3 90.29 9.6
 -1 7 -3 85.39 7
 -2 7 3 26.4 4.7
 2 7 -3 20.1 5.6
 2 -7 -3 25.3 6.1
 -2 7 -3 17.7 4
 3 7 -3 33.6 6.8
 -3 7 3 35.7 5.9
 3 -7 3 27.6 6.9
 -3 7 -3 46.9 7
 3 -7 -3 32.7 7.7
 4 -7 3 20.9 8.4
 -4 7 3 10.5 5.2
 4 -7 -3 12.6 8.7
 -4 7 -3 9.5 5.5
 -5 7 3 21.6 7.4
 5 -7 3 11.5 10.8
 5 -7 -3 13.3 12.2
 -5 7 -3 9.1 6.5
 0 8 3 9 4.2
 0 8 -3 10.5 4.1
 1 8 -3 63.19 7.4
 -1 8 3 49.7 6.2
 1 -8 -3 57.69 8.8
 -1 8 -3 59.09 7.1
 1 8 3 44.3 6.4
 -2 8 3 15.3 4.4
 2 8 -3 29.6 7
 -2 8 -3 25.1 5.1
 2 -8 -3 16.2 6.7
 -3 8 3 9.4 4.1
 -3 8 -3 6.3 3.9
 3 -8 -3 21.3 8.3
 -4 8 3 21.1 6.4
 4 -8 3 13.2 9
 -4 8 -3 25.9 6.6
 4 -8 -3 19.2 9.1
 0 9 -3 47.9 7.1
 0 9 3 45.3 6.7
 1 9 -3 200.18 13.6
 -1 9 3 224.08 12.6
 -1 9 -3 202.58 12.6
 1 9 3 175.18 12.8
 2 9 -3 2.8 5.7
 -2 9 3 9.9 4
 2 -9 -3 24.8 8.3
 -2 9 -3 12.7 4.8
 -3 9 3 10.3 4.7
 -3 9 -3 9.9 5
 3 -9 -3 16.2 8.8
 -4 9 3 38.3 7.7
 4 -9 -3 46.5 11.1
 -4 9 -3 60.49 9.7
 0 10 3 99.49 10.2
 0 10 -3 149.09 11.6
 -1 10 3 11.1 5.2
 1 10 -3 -0.2 6
 1 10 3 15.4 7
 -1 10 -3 8.5 4.8
 2 10 -3 12.1 7.2
 -2 10 3 15.6 4.9
 -2 10 -3 11.9 5
 2 10 3 4.2 6.5
 -3 10 3 21.5 5.8
 -3 10 -3 10.8 5.5
 3 -10 -3 17.7 9.5
 0 11 3 5.5 6.6
 0 11 -3 9.3 6.4
 -1 11 3 7.4 5.3
 1 11 -3 7.7 7.3
 1 11 3 3.1 7.7
 -1 11 -3 -0.2 4.8
 -2 11 3 5.9 5.5
 2 11 -3 14.4 9.6
 -2 11 -3 16.2 6.4
 -3 11 3 -7 5.2
 -3 11 -3 8 5.9
 0 12 3 -1.4 7.3
 0 12 -3 7.9 7.9
 1 12 -3 70.19 12.5
 -1 12 3 56.19 9.5
 1 12 3 58.69 11.5
 -1 12 -3 60.59 9.5
 -2 12 3 12.7 7.1
 2 12 -3 14.2 10.6
 -2 12 -3 19.8 7.6
 0 0 -4 569.34 22.2
 1 0 -4 48.9 4
 -1 0 -4 50.89 3.4
 -1 0 -4 41.5 3.4
 2 0 4 202.18 9.8
 -2 0 -4 196.88 10.3
 2 0 -4 197.98 10.8
 3 0 -4 9.3 4.4
 3 0 4 8.8 4.1
 -3 0 -4 8.5 3.9
 -4 0 -4 1.7 5.2
 4 0 -4 1.8 6
 4 0 4 -0.2 5.2
 -5 0 4 31.7 9.7
 -5 0 -4 43.4 9.5
 5 0 -4 7.5 10.2
 -6 0 4 -2.9 10.3
 -6 0 -4 22.2 12.4
 0 1 4 9259.97 363.46
 0 -1 4 9627.04 363.36
 0 -1 -4 9818.72 363.66
 0 1 -4 9999 363.46
 1 -1 4 3402.36 130.19
 1 1 -4 3382.66 130.29
 1 -1 -4 3536.15 130.79
 -1 1 -4 3393.66 129.89
 2 -1 4 388.56 17.1
 2 1 -4 390.46 17.4
 2 1 4 340.87 15.8
 -2 1 -4 386.86 17
 2 -1 -4 394.66 17.9
 3 -1 4 122.59 9.2
 3 1 -4 135.39 9.8
 -3 1 -4 127.99 9.1
 3 -1 -4 140.99 10.2
 3 1 4 116.09 8.3
 -4 1 4 176.28 13.1
 4 1 -4 173.68 13.8
 -4 -1 -4 180.78 13.9
 4 -1 4 198.48 14.3
 4 -1 -4 172.38 13.7
 -4 1 -4 182.98 12.9
 4 1 4 177.88 12.6
 5 -1 4 133.29 15.6
 -5 1 4 124.19 14.2
 5 1 -4 122.79 14.5
 -5 -1 -4 126.39 14.4
 -5 1 -4 105.89 14.8
 5 -1 -4 103.69 15
 -6 1 4 23.5 10.6
 -6 -1 -4 31.4 12.5
 6 -1 -4 16.5 16.2
 -6 -1 4 -1.1 11.4
 -6 1 -4 14 11.6
 0 2 -4 246.68 10.5
 0 2 4 230.78 10.7
 0 2 4 245.68 9.9
 0 -2 -4 263.87 11
 1 2 -4 2998 114.79
 1 2 -4 3024.9 115.09
 -1 2 4 3024.6 114.69
 1 -2 -4 2951.7 115.69
 -1 2 -4 3074.29 114.69
 2 -2 4 1081.89 44.1
 -2 2 4 1055.89 43.8
 2 2 -4 1091.79 44
 -2 2 -4 1107.19 43.8
 2 -2 -4 1116.69 44.9
 3 2 -4 37 5.9
 3 -2 4 38.6 6
 -3 2 4 48.2 6.5
 3 -2 -4 31.9 6.2
 3 2 4 46 5.3
 -3 2 -4 39.3 6.1
 4 2 -4 65.29 9.8
 4 -2 4 80.39 9.9
 -4 2 4 68.69 9.2
 -4 2 -4 72.69 9.2
 4 2 4 84.09 12.4
 4 -2 -4 78.59 10.7
 5 -2 4 32.5 10.6
 5 2 -4 33.7 10.3
 -5 -2 -4 23.4 9.8
 -5 2 4 37.6 9
 -5 2 -4 38.4 8.7
 5 -2 -4 20.5 10.9
 -6 2 4 -4.7 9.7
 -6 -2 -4 -4 11.6
 6 -2 -4 -0.1 14.3
 -6 2 -4 3.8 8.9
 0 -3 -4 11.7 2.6
 0 3 4 14.9 1.8
 0 3 -4 16.6 2.3
 -1 3 4 104.19 5.6
 1 3 -4 107.69 6.2
 1 3 4 78.49 5.2
 1 -3 -4 105.59 7
 -1 3 -4 100.39 5.8
 2 -3 4 9.3 3.2
 -2 3 4 13 3.4
 2 3 -4 7.5 2.9
 2 -3 -4 11.3 3.9
 -2 3 -4 17.4 3.3
 -3 3 4 270.37 14.9
 3 3 -4 294.97 15.5
 3 -3 4 301.57 15.8
 3 3 4 272.97 13.3
 3 -3 -4 278.27 16.2
 -3 3 -4 264.07 14.6
 4 -3 4 -3.3 6.2
 4 3 -4 4.3 8
 -4 3 4 1.6 4.5
 4 -3 -4 3.3 6.7
 -4 3 -4 1.6 4.2
 -5 3 4 13.4 6.9
 5 -3 4 26.6 11.6
 5 -3 -4 26 11.1
 -5 3 -4 25.9 8.2
 -6 -3 -4 28.7 15
 -6 3 4 50.19 11.6
 -6 3 -4 64.49 12.2
 6 -3 -4 26.3 16.1
 0 4 -4 1499.55 59.69
 0 4 4 1579.04 59.09
 0 -4 -4 1520.65 60.19
 1 4 -4 314.27 14.7
 -1 4 4 320.17 14.1
 1 4 4 345.27 14
 -1 4 -4 304.47 14.3
 1 -4 -4 303.77 15.7
 2 -4 4 719.63 32.3
 2 4 -4 756.82 31.7
 -2 4 4 787.62 31.5
 -2 4 -4 747.43 31.5
 2 4 4 763.42 29.6
 2 -4 -4 744.93 33.2
 3 4 -4 218.18 13.4
 3 -4 4 212.58 13.7
 -3 4 4 232.78 13.1
 3 -4 -4 247.28 15.3
 -3 4 -4 236.18 13
 4 4 -4 38.9 9.1
 -4 4 4 43.3 7.5
 4 -4 4 52.99 8.7
 4 -4 -4 31.4 8.4
 -4 4 -4 44.2 6.9
 -5 4 4 -0.7 5.9
 5 -4 4 3.4 8.9
 -5 4 -4 5 6.5
 5 -4 -4 7.3 9.3
 0 -5 -4 10.7 3.3
 0 5 4 8.8 2.3
 0 5 -4 11.4 2.6
 1 5 -4 48 5.1
 -1 5 4 49 4.7
 -1 5 -4 52.79 5.1
 1 5 4 59.29 5.1
 1 -5 -4 47.2 5.9
 -2 5 4 20.4 3.8
 2 5 -4 27 4.6
 2 -5 4 25.6 4.9
 2 5 4 27 3.3
 -2 5 -4 31.9 4.2
 2 -5 -4 14.3 4.9
 3 5 -4 3.2 4.8
 3 -5 4 7.1 4.6
 -3 5 4 6.6 3.4
 -3 5 -4 5.4 3.3
 3 -5 -4 0.3 4.7
 4 -5 4 51.79 9.6
 4 5 -4 25.3 8.2
 -4 5 4 42 7.2
 4 -5 -4 37.8 9.9
 -4 5 -4 31.4 6.4
 -5 5 4 1.6 5.2
 5 -5 4 -2.7 9.5
 5 -5 -4 -6.2 9.5
 -5 5 -4 -3.1 6
 0 6 4 412.36 18.3
 0 6 -4 404.26 19.1
 0 -6 -4 450.85 20
 -1 6 4 135.49 8.1
 1 6 -4 158.78 9.4
 1 6 4 145.49 8.4
 1 -6 -4 139.49 10.3
 -1 6 -4 138.99 8.6
 2 6 -4 197.68 11.8
 -2 6 4 167.98 10.3
 -2 6 -4 177.68 10.4
 2 -6 -4 186.78 12.8
 -3 6 4 77.19 7.9
 3 6 -4 63.49 8.2
 3 -6 4 52.39 7.9
 -3 6 -4 70.79 7.9
 3 -6 -4 61.69 9.3
 4 -6 4 15.3 7.4
 -4 6 4 19.4 5.7
 4 -6 -4 21.9 8.4
 -4 6 -4 27.6 6.4
 5 -6 4 29.1 11.4
 -5 6 4 24.2 6.6
 -5 6 -4 13.7 6.8
 5 -6 -4 8.8 11.2
 0 7 -4 133.59 9.1
 0 7 4 146.79 8.9
 -1 7 4 20.6 3.9
 1 7 -4 28.7 5.1
 1 -7 -4 20.1 5.6
 -1 7 -4 19.5 4.5
 1 7 4 33.3 4.8
 2 7 -4 202.08 13.6
 -2 7 4 234.28 12.4
 2 -7 -4 207.48 15
 -2 7 -4 231.68 12.6
 3 -7 4 23 6.5
 -3 7 4 15.4 4.3
 3 7 -4 10.8 5.9
 -3 7 -4 16 4.7
 3 -7 -4 11 7.4
 -4 7 4 10.9 5.5
 4 -7 4 -0.1 7
 4 -7 -4 5.1 8.1
 -4 7 -4 13.1 5.3
 5 -7 4 5.2 10.5
 -5 7 4 4.4 5.6
 -5 7 -4 -0.2 6.2
 5 -7 -4 7.6 11.9
 0 8 -4 -5.7 3
 0 8 4 11.4 3.9
 -1 8 4 23.6 4.6
 1 8 -4 36.8 6.1
 -1 8 -4 29.3 5.2
 1 8 4 32.5 5.7
 1 -8 -4 43 7.9
 -2 8 4 15.7 4.4
 2 8 -4 18 6
 -2 8 -4 20.2 4.8
 2 -8 -4 24.9 7.1
 3 8 -4 15.9 7.8
 -3 8 4 15.7 4.8
 -3 8 -4 6.8 4.6
 3 -8 -4 7.3 7.3
 -4 8 4 13.7 5.7
 4 -8 -4 26.1 10.2
 -4 8 -4 18.2 6
 0 9 -4 67.19 8
 1 9 -4 32.7 6.1
 -1 9 4 23.6 4.9
 -1 9 -4 26.4 5.2
 1 9 4 38.1 6.9
 2 9 -4 6.8 6
 -2 9 4 6.9 4.3
 -2 9 -4 14.9 4.8
 2 -9 -4 11.9 7.6
 -3 9 4 24.4 5.7
 -3 9 -4 24.7 5.7
 3 -9 -4 20.3 9.1
 -4 9 4 39.9 7.8
 -4 9 -4 39.4 8
 4 -9 -4 30.7 10.7
 0 10 -4 22.5 6.4
 0 10 4 27.1 6.5
 1 10 -4 -0.1 5.6
 -1 10 4 5.2 4.4
 1 10 4 6.5 6.4
 -1 10 -4 6.3 4.8
 2 10 -4 3.2 6.9
 -2 10 4 12.9 5.3
 -2 10 -4 15 5.3
 2 -10 -4 26.8 9.3
 -3 10 4 16.3 5.5
 3 -10 -4 30.1 10.2
 -3 10 -4 11.2 5.6
 0 11 4 9.4 6.4
 0 11 -4 2.7 6
 1 11 -4 19.4 8
 -1 11 4 25.6 6.5
 -1 11 -4 23.3 6.5
 1 11 4 30.5 8.7
 -2 11 4 11.2 5.8
 2 11 -4 7.9 8.4
 -2 11 -4 8.4 5.7
 -3 11 4 4.9 6.2
 -3 11 -4 14.1 6.4
 0 12 4 4.2 7.8
 0 12 -4 3.9 7.5
 1 12 -4 34.9 10
 -1 12 4 27.1 8.1
 -1 12 -4 20.6 7.1
 1 12 4 9.4 9.4
 2 12 -4 3.4 10.1
 -2 12 4 7.6 6.4
 -2 12 -4 9.1 6.3
 0 0 -5 3 1.3
 1 0 -5 24.4 3.2
 -1 0 -5 28.7 2.7
 -1 0 -5 26.9 2.7
 -2 0 -5 32.5 4.2
 2 0 5 29.7 3.5
 2 0 -5 22.9 4.1
 3 0 5 13.1 4
 -3 0 -5 14.4 4.5
 3 0 -5 19.5 5.4
 4 0 5 137.29 11.7
 -4 0 -5 165.78 13.6
 4 0 -5 168.08 13.5
 -5 0 -5 9.1 7.3
 5 0 -5 -2.8 9.2
 -5 0 5 -0.7 7.4
 -6 0 -5 -11.7 10.6
 -6 0 5 8.1 10.5
 0 -1 5 866.01 34.3
 0 -1 -5 910.21 34.8
 0 1 5 897.51 34.7
 0 1 -5 911.21 34.5
 1 1 -5 5905.11 223.38
 -1 1 -5 5814.22 222.68
 1 -1 -5 5999.3 223.78
 2 -1 5 846.02 34.2
 2 1 -5 901.71 35.1
 2 1 5 764.32 33
 -2 1 -5 837.92 34.2
 2 -1 -5 871.21 35.4
 3 -1 5 113.49 8.6
 3 1 -5 112.09 9.4
 3 1 5 114.59 7.9
 3 -1 -5 110.99 9.4
 -3 1 -5 108.49 8.5
 4 1 -5 69.39 9.7
 -4 1 5 78.89 9.6
 4 -1 5 83.09 9.8
 -4 -1 -5 83.99 10.3
 -4 1 -5 71.09 9
 4 1 5 57.39 7.5
 4 -1 -5 56.29 9.8
 -5 1 5 56.19 10.7
 -5 -1 -5 74.79 11.9
 5 1 -5 64.19 12.5
 -5 1 -5 86.19 11.5
 5 -1 -5 72.09 12.8
 -6 1 5 6.9 10
 -6 -1 -5 21.8 12.2
 6 -1 -5 18.7 15.1
 -6 1 -5 -5.6 10
 -6 -1 5 12.9 11.9
 0 -2 -5 150.28 7.3
 0 2 -5 142.19 6.8
 0 2 5 143.89 7.6
 1 2 -5 78.29 5.1
 1 2 -5 70.09 4.9
 -1 2 5 65.79 4.6
 1 -2 -5 70.69 5.8
 -1 2 -5 73.09 4.7
 2 2 -5 379.66 17.6
 -2 2 5 370.56 17.2
 2 -2 5 378.46 17.4
 -2 2 -5 363.16 16.8
 2 -2 -5 387.86 18.3
 3 2 -5 2.2 4.7
 -3 2 5 4.6 3.6
 3 -2 5 13.4 4.3
 3 -2 -5 3.1 4.3
 3 2 5 5.1 3.4
 -3 2 -5 10.2 4.3
 4 -2 5 18.9 6.5
 4 2 -5 15.1 6.9
 -4 2 5 26.1 6
 4 -2 -5 8.4 7.3
 -4 2 -5 29.6 6.6
 5 -2 5 20 9
 -5 -2 -5 4.7 9.5
 -5 2 5 10.4 7
 5 2 -5 25.3 10.4
 5 -2 -5 14.3 10.7
 -5 2 -5 18.8 7.7
 -6 2 5 9.1 8.7
 -6 -2 -5 19.3 12.9
 -6 2 -5 38.6 11
 6 -2 -5 -2.3 14.8
 0 -3 -5 953.6 38.5
 0 3 5 971.5 37.3
 0 3 -5 985.6 38.2
 1 3 -5 11 2.6
 -1 3 5 11.5 2.2
 -1 3 -5 10.3 2.2
 1 -3 -5 9.2 3.1
 2 -3 5 1066.49 43.2
 -2 3 5 1058.19 42.5
 2 3 -5 1011.7 42.6
 2 -3 -5 1059.09 44
 -2 3 -5 1049.09 42.3
 -3 3 5 39.8 6.3
 3 -3 5 45.9 6.5
 3 3 -5 37.2 6.2
 -3 3 -5 36.9 5.3
 3 -3 -5 40 6.8
 -4 3 5 6.7 5.1
 4 -3 5 13.6 6
 4 3 -5 11.1 6.7
 -4 3 -5 26.2 6.1
 4 -3 -5 21.4 8.1
 5 -3 5 10 9
 -5 3 5 5.3 6.9
 -5 3 -5 9.8 6.4
 5 -3 -5 12.9 9.8
 -6 -3 -5 17.4 15.2
 -6 3 5 1.7 8.8
 6 -3 -5 41 15.4
 -6 3 -5 26.3 9.5
 0 4 -5 943.71 37.1
 0 4 5 920.21 36.1
 0 -4 -5 910.61 37.5
 -1 4 5 703.23 27.9
 1 4 -5 671.43 28.7
 1 -4 -5 668.23 29.8
 1 4 5 723.93 27.7
 -1 4 -5 667.83 28.2
 -2 4 5 231.88 11.8
 2 4 -5 248.48 12.5
 2 -4 5 223.78 12.7
 -2 4 -5 222.88 11.8
 2 -4 -5 222.28 13.5
 -3 4 5 448.16 21
 3 4 -5 409.76 21.2
 3 -4 5 418.06 21.5
 -3 4 -5 442.76 20.7
 3 -4 -5 457.85 23
 -4 4 5 48.7 7.8
 4 4 -5 44.9 8.8
 4 -4 5 61.59 9.2
 4 -4 -5 33.3 8.5
 -4 4 -5 51.29 7.4
 -5 4 5 4.5 6.7
 5 -4 5 16.6 9.3
 5 -4 -5 12.5 10.6
 -5 4 -5 6.5 6.2
 0 5 5 2.5 2
 0 -5 -5 6 3.7
 0 5 -5 3.8 2.2
 1 5 -5 21.6 3.9
 -1 5 5 20 3.1
 1 -5 -5 19 4.4
 -1 5 -5 22.9 3.5
 1 5 5 20.7 3.4
 -2 5 5 43.6 5.1
 2 5 -5 51.29 6.1
 2 5 5 44.8 3.8
 2 -5 -5 50.89 7.3
 -2 5 -5 41.8 5.3
 -3 5 5 77.59 7.9
 3 5 -5 40.6 7.2
 3 -5 5 61.09 8.1
 3 -5 -5 43.3 7.7
 -3 5 -5 61.89 7.3
 4 5 -5 29.2 9.4
 4 -5 5 28.5 7.6
 -4 5 5 25.6 6.3
 -4 5 -5 35.7 7.2
 4 -5 -5 26 8.7
 5 -5 5 -5.3 9.1
 -5 5 5 1.7 5.7
 5 -5 -5 5.5 10.3
 -5 5 -5 11.9 6
 0 6 5 169.98 8.6
 0 -6 -5 147.79 9.9
 0 6 -5 148.29 9.2
 -1 6 5 34.5 4.3
 1 6 -5 44.8 5.7
 1 -6 -5 45 6.6
 1 6 5 50.29 5.1
 -1 6 -5 46.4 5.2
 2 6 -5 130.79 9.6
 -2 6 5 116.69 8.2
 2 -6 -5 123.99 10.6
 -2 6 -5 116.89 8.3
 -3 6 5 129.29 9.5
 3 -6 5 140.79 11.3
 3 6 -5 118.49 10.6
 -3 6 -5 144.49 10.2
 3 -6 -5 114.09 12.9
 4 -6 5 6.9 7
 -4 6 5 23.6 6
 -4 6 -5 15 5.6
 4 -6 -5 8.5 8.2
 -5 6 5 16.5 6.6
 5 -6 5 16.8 11.3
 -5 6 -5 22.7 7.5
 5 -6 -5 10.9 11.1
 0 7 5 6.5 2.9
 0 7 -5 6.2 3
 -1 7 5 103.49 7.5
 1 7 -5 100.09 8.5
 1 7 5 110.09 7.9
 -1 7 -5 114.49 8.2
 1 -7 -5 126.99 10.3
 2 7 -5 271.27 16.3
 -2 7 5 300.47 14.8
 -2 7 -5 285.87 15
 2 -7 -5 276.47 17.8
 3 7 -5 22.2 6.9
 -3 7 5 27.9 5.1
 3 -7 -5 11.3 7
 -3 7 -5 19.9 4.8
 4 -7 5 5.5 7.5
 -4 7 5 5.2 4.9
 4 -7 -5 -7.7 7.5
 -4 7 -5 5.6 5.3
 -5 7 5 9.9 6.5
 5 -7 -5 19.6 12.7
 -5 7 -5 1.9 6.3
 0 8 -5 9.4 4.4
 0 8 5 11.8 4.4
 -1 8 5 9.7 3.7
 1 8 -5 12.2 4.7
 1 8 5 2.3 4
 -1 8 -5 3 3.5
 1 -8 -5 15.4 6.1
 2 8 -5 9.2 5.5
 -2 8 5 3.6 3.2
 -2 8 -5 10.2 3.9
 2 -8 -5 5.1 5.6
 3 8 -5 -4.7 6.4
 -3 8 5 0.3 3.7
 3 -8 -5 4.9 7.7
 -3 8 -5 7.4 4.4
 -4 8 5 -0.4 4.6
 -4 8 -5 18 6
 4 -8 -5 17 10.1
 0 9 5 493.05 22.8
 0 9 -5 461.05 23.4
 -1 9 5 69.99 7.4
 1 9 -5 56.89 8.3
 1 9 5 64.29 8.5
 -1 9 -5 72.99 8.2
 1 -9 -5 76.09 10.7
 -2 9 5 11.8 4.3
 2 9 -5 11.4 6.7
 2 -9 -5 10.5 7.8
 -2 9 -5 9.4 4.3
 -3 9 5 51.09 7.3
 -3 9 -5 46.7 7.3
 3 -9 -5 83.69 12.7
 -4 9 5 53.59 8.6
 -4 9 -5 50.99 8.6
 4 -9 -5 56.69 12.5
 0 10 5 117.29 10.9
 0 10 -5 93.39 10.7
 1 10 -5 -7.5 5.5
 -1 10 5 5.3 5.4
 -1 10 -5 7.1 4.8
 1 10 5 3.5 6.2
 2 10 -5 5.4 6.9
 -2 10 5 -0.4 3.9
 2 -10 -5 14.9 8.7
 -2 10 -5 5.2 4.6
 -3 10 5 8.8 5.1
 -3 10 -5 1 5.2
 3 -10 -5 19.4 9.7
 0 11 -5 28.2 7.8
 0 11 5 50.29 9.2
 1 11 -5 78.29 11.4
 -1 11 5 73.99 8.9
 -1 11 -5 46.7 8.2
 1 11 5 69.89 10.9
 -2 11 5 11.9 5.6
 2 11 -5 -5 8
 -2 11 -5 11.9 5.9
 -3 11 5 -3.7 5
 -3 11 -5 5.1 5.8
 3 -11 -5 18.6 10.9
 0 12 -5 2.5 7.1
 0 12 5 -3.3 7.9
 1 12 -5 25.7 10.2
 -1 12 5 32.5 8.3
 -1 12 -5 22.9 7.4
 2 12 -5 3.7 10.2
 -2 12 5 3.9 6.6
 -2 12 -5 -0.1 5.8
 0 0 -6 774.92 30.3
 -1 0 -6 372.46 15.7
 1 0 -6 402.76 17
 2 0 6 87.19 5.5
 -2 0 -6 86.49 5.9
 2 0 -6 86.19 7.1
 3 0 6 4.9 3.3
 -3 0 -6 7.3 3.7
 3 0 -6 -1.3 4.4
 4 0 -6 -2.5 5.9
 -4 0 -6 6.2 5.6
 4 0 6 1.4 5.2
 5 0 -6 7.2 9.2
 -5 0 -6 27.2 8.8
 -6 0 6 -7.8 9.9
 6 0 -6 2 19.3
 -6 0 -6 5.3 11.7
 0 -1 -6 191.98 9.1
 0 1 6 202.48 9
 0 1 -6 211.58 8.7
 1 1 -6 1858.51 70.99
 -1 1 -6 1828.62 70.09
 1 -1 -6 1806.32 71.29
 2 -1 6 39.4 4.4
 2 1 -6 31.4 4.6
 -2 -1 -6 35.3 3.7
 2 1 6 33.6 2.9
 2 -1 -6 40 5.2
 -2 1 -6 34.6 4.2
 3 1 -6 260.47 15
 3 -1 6 272.77 13.9
 -3 1 -6 252.97 13.8
 3 -1 -6 276.27 15.5
 3 1 6 245.18 12.9
 -4 -1 -6 149.19 13.1
 4 1 -6 103.39 12.1
 -4 1 6 107.49 11.2
 4 -1 6 123.39 11.2
 4 1 6 98.09 10.3
 -4 1 -6 130.89 11.8
 4 -1 -6 118.19 12.8
 -5 1 6 189.18 16.9
 -5 -1 -6 173.28 17.3
 5 1 -6 168.48 17.5
 -5 1 -6 177.68 16.1
 5 -1 -6 142.79 17.4
 -6 -1 -6 5.6 10.7
 -6 1 6 0.4 9.4
 -6 1 -6 4.1 10
 -6 -1 6 -5.7 10.3
 6 -1 -6 -15.1 14.7
 0 -2 -6 115.89 6.3
 0 2 -6 112.09 5.8
 1 2 -6 196.08 9.6
 -1 2 6 188.38 9
 1 2 -6 193.88 9.6
 1 -2 -6 181.98 10.3
 -1 2 -6 193.18 9
 2 -2 6 230.08 11.8
 2 2 -6 223.58 12
 -2 2 6 225.88 11.6
 2 -2 -6 231.68 12.8
 -2 2 -6 206.58 11
 3 2 -6 29.3 6.3
 -3 2 6 43.8 6.4
 3 -2 6 40.7 5.9
 -3 2 -6 31.7 5.2
 3 -2 -6 47.1 7.3
 3 2 6 26.1 4.1
 4 -2 6 33.2 7.2
 4 2 -6 12.9 7.4
 -4 2 6 18.9 6
 -4 2 -6 14.6 5.6
 4 -2 -6 9.8 7.8
 -5 -2 -6 79.89 13.2
 -5 2 6 83.29 11.9
 5 -2 6 86.99 12.7
 5 2 -6 47.5 12.3
 -5 2 -6 96.99 12
 5 -2 -6 88.49 14.4
 -6 -2 -6 11.3 12.9
 -6 2 6 2 9
 -6 2 -6 8.2 9.4
 6 -2 -6 -2.4 14.7
 0 3 -6 30 3.2
 0 -3 -6 24.5 3.4
 -1 3 6 924.71 36.9
 1 3 -6 954 37.8
 -1 3 -6 930.81 37.3
 1 -3 -6 942.71 38.7
 2 -3 6 653.93 28
 2 3 -6 644.44 27.7
 -2 3 6 620.44 27.2
 2 -3 -6 656.93 28.9
 -2 3 -6 633.04 27
 3 -3 6 72.59 7.9
 3 3 -6 70.69 8.2
 -3 3 6 104.89 9.4
 3 -3 -6 68.49 8.6
 -3 3 -6 78.39 7.5
 4 3 -6 1.3 6.6
 -4 3 6 2.4 4.6
 4 -3 6 8.3 6.1
 -4 3 -6 -2.6 4.2
 4 -3 -6 0.9 6.7
 -5 3 6 65.99 10.6
 5 3 -6 32.9 12.5
 5 -3 6 48.1 11.1
 5 -3 -6 33.7 12
 -5 3 -6 39.9 8.3
 -6 -3 -6 15.7 14.3
 -6 3 6 5.8 8.6
 -6 3 -6 11.8 9.1
 0 4 6 281.57 12.1
 0 4 -6 271.17 13
 0 -4 -6 300.17 13.8
 1 4 -6 530.95 23.8
 -1 4 6 558.04 22.9
 1 -4 -6 556.44 25
 -1 4 -6 543.55 23.4
 1 4 6 586.24 22.7
 2 4 -6 453.25 21.4
 -2 4 6 464.95 20.8
 2 -4 -6 497.05 23.2
 -2 4 -6 474.65 21
 3 -4 6 1.7 3.9
 3 4 -6 11.1 5.1
 -3 4 6 7.2 3.9
 3 -4 -6 0.5 4.8
 -3 4 -6 4.1 3.4
 -4 4 6 14.3 5.2
 4 4 -6 11.1 6.6
 4 -4 6 15.2 5.9
 -4 4 -6 15.8 5.2
 4 -4 -6 5.2 6.4
 -5 4 6 -1.2 5.8
 5 -4 6 8.4 9
 5 -4 -6 10.4 10.3
 -5 4 -6 5.7 5.8
 0 -5 -6 41.2 5.2
 0 5 6 42 3.9
 0 5 -6 37.1 4.4
 1 5 -6 2.2 2.8
 -1 5 6 1 2
 1 -5 -6 2.4 3.7
 1 5 6 1.3 2.4
 -1 5 -6 -0.9 2
 2 5 -6 0.5 3.8
 -2 5 6 2.2 2.3
 2 -5 -6 1.6 4.4
 -2 5 -6 7.9 3.2
 3 5 -6 68.39 8.7
 3 -5 6 87.89 9.8
 -3 5 6 75.29 8.1
 3 -5 -6 72.69 10
 -3 5 -6 65.79 7.5
 4 5 -6 19.4 8.1
 4 -5 6 12.2 7
 -4 5 6 12.6 5.5
 4 -5 -6 21.2 8.9
 -4 5 -6 9.7 5
 -5 5 6 -5.2 5.7
 5 -5 6 1.2 8.8
 5 -5 -6 -0.1 10.1
 -5 5 -6 7 5.8
 0 6 6 361.66 16
 0 6 -6 362.06 17.3
 0 -6 -6 369.06 18
 -1 6 6 20.4 3.4
 1 6 -6 24.6 4.6
 -1 6 -6 25.1 4.3
 1 6 6 22.3 4
 1 -6 -6 19.9 5
 -2 6 6 43.6 5.3
 2 6 -6 40.9 6.4
 2 -6 -6 40.1 7.3
 -2 6 -6 54.79 6.4
 3 6 -6 43.3 7.7
 -3 6 6 51.19 6.9
 -3 6 -6 51.39 6.8
 3 -6 -6 21.6 7.8
 4 6 -6 -1.8 8.3
 4 -6 6 5 6.9
 -4 6 6 2.3 4
 4 -6 -6 0.4 7.2
 -4 6 -6 -2.1 4.1
 -5 6 6 11.6 6
 5 -6 6 12.5 10.4
 -5 6 -6 9.7 6.4
 5 -6 -6 14.2 11.4
 0 7 -6 23.1 4.5
 0 7 6 33.4 4.5
 0 -7 -6 31.3 5.8
 1 7 -6 16.3 4.6
 -1 7 6 24.7 4.4
 1 -7 -6 22.3 6
 -1 7 -6 30.3 5
 1 7 6 19.6 4.1
 2 7 -6 267.57 16
 -2 7 6 247.18 13.7
 -2 7 -6 277.67 14.4
 2 -7 -6 279.27 17.8
 -3 7 6 57.09 7.2
 3 7 -6 58.29 8.9
 -3 7 -6 67.49 7.8
 3 -7 -6 51.99 9.5
 -4 7 6 7.9 5
 4 -7 -6 13.9 8.7
 -4 7 -6 11.4 5.5
 -5 7 6 28.5 7.7
 -5 7 -6 26.7 8
 5 -7 -6 8.2 11.8
 0 8 6 3.5 3.6
 0 8 -6 4.9 4.1
 1 8 -6 0.2 3.8
 -1 8 6 11.8 3.9
 -1 8 -6 3.7 3.9
 1 -8 -6 4.1 5.2
 1 8 6 9.4 4.2
 2 8 -6 8.5 5.5
 -2 8 6 -2.2 3.2
 2 -8 -6 5.3 6
 -2 8 -6 2.3 3.9
 -3 8 6 21.4 5.1
 3 8 -6 10.2 7.2
 3 -8 -6 25.6 9
 -3 8 -6 25.3 5.8
 -4 8 6 -1 5.1
 4 -8 -6 -2.9 8.9
 -4 8 -6 13.2 5.5
 0 9 -6 270.87 15.1
 0 9 6 204.48 13.3
 1 9 -6 36.2 7.2
 -1 9 6 40.6 5.9
 -1 9 -6 48.4 7.1
 1 9 6 35.4 6.5
 1 -9 -6 41.6 9.3
 -2 9 6 12.3 4.2
 2 9 -6 8.3 6.8
 2 -9 -6 8.1 10.8
 -2 9 -6 10 4.3
 -3 9 6 33.8 6.4
 3 -9 -6 36.2 10.3
 -3 9 -6 33.6 6.4
 -4 9 6 74.59 9.7
 4 -9 -6 66.89 13
 -4 9 -6 65.39 10.2
 0 10 6 15 6.1
 0 10 -6 28.7 6.8
 1 10 -6 9.4 6.4
 -1 10 6 12.2 5
 1 10 6 20.7 6.9
 -1 10 -6 12.4 5.5
 -2 10 6 5.4 4.4
 2 10 -6 1.3 6.5
 -2 10 -6 2.7 4.6
 2 -10 -6 0.9 8
 -3 10 6 6.5 5.1
 -3 10 -6 3.3 5
 3 -10 -6 1.9 9.2
 0 11 6 43.2 8.8
 0 11 -6 39 8
 1 11 -6 87.59 12
 -1 11 6 77.39 9.3
 1 11 6 92.99 12.1
 -1 11 -6 55.89 8.9
 2 11 -6 3.7 8.2
 -2 11 6 0.8 4.6
 -2 11 -6 7.9 5.6
 -3 11 6 6.3 6.1
 -3 11 -6 7.1 5.8
 0 12 -6 12.3 7.8
 0 12 6 30.5 10.7
 1 12 -6 4.7 8.6
 -1 12 6 3.7 7.4
 -1 12 -6 7.4 6.5
 0 0 -7 0.2 1.4
 1 0 -7 30.6 3.9
 -1 0 -7 32.4 2.7
 2 0 -7 97.79 7.7
 -2 0 -7 94.79 6.4
 -3 0 -7 101.59 8.2
 3 0 7 105.49 7.5
 3 0 -7 112.09 9.7
 4 0 -7 22.7 8.5
 4 0 7 22.3 6
 -4 0 -7 27.2 6.7
 -5 0 -7 -5.9 7.9
 5 0 -7 -10.6 9
 -6 0 -7 19.3 12.2
 -6 0 7 2.2 10.8
 6 0 -7 2.9 15.5
 0 1 -7 269.07 11.2
 0 -1 -7 264.57 11.7
 -1 -1 -7 621.64 25.6
 1 1 -7 683.73 27.5
 -1 1 -7 681.13 26.4
 1 -1 -7 690.83 28
 2 1 -7 361.26 17.2
 -2 -1 -7 341.67 15.8
 -2 -1 -7 358.56 15.1
 -2 1 -7 358.76 16
 2 -1 -7 349.37 17.4
 3 1 -7 40.1 6.6
 -3 -1 -7 38.5 6.4
 3 -1 7 56.59 6.2
 -3 1 -7 39 5.7
 3 -1 -7 40.2 6.7
 3 1 7 38.2 4.4
 4 -1 7 220.98 14
 -4 -1 -7 213.38 14.7
 4 1 -7 193.38 15.5
 4 -1 -7 198.38 15.6
 -4 1 -7 208.58 13.8
 5 1 -7 138.29 16.4
 -5 -1 -7 166.88 16
 -5 1 7 163.88 15.5
 -5 1 -7 122.09 13.6
 5 -1 -7 132.39 16.5
 -6 -1 -7 -3.5 12.6
 -6 1 7 5.3 9.6
 -6 -1 7 2.9 11.4
 -6 1 -7 -0.6 9.1
 6 -1 -7 11.6 16.5
 0 -2 -7 600.44 24.7
 0 2 -7 607.54 24.2
 -1 2 7 155.68 7.8
 1 2 -7 165.18 8.5
 1 2 -7 154.98 8.4
 1 -2 -7 146.29 9.1
 -1 2 -7 159.68 7.8
 2 2 -7 256.77 13.4
 -2 2 7 232.48 12.4
 2 -2 -7 246.78 13.7
 -2 2 -7 243.18 11.9
 3 -2 7 123.89 8.9
 3 2 -7 105.69 9.5
 -3 2 7 104.39 8.8
 -3 2 -7 104.59 8.2
 3 -2 -7 106.79 10.3
 4 2 -7 30.8 8
 -4 2 7 48.2 8.3
 4 -2 7 64.59 8.7
 4 -2 -7 36.5 9.3
 -4 2 -7 49.9 7.6
 -5 2 7 37.9 8.8
 5 -2 7 53.69 14.9
 -5 -2 -7 30.1 11
 5 2 -7 30.7 11
 5 -2 -7 43.4 11.9
 -5 2 -7 34.5 8.3
 -6 -2 -7 13.6 12.9
 -6 2 7 6.1 8.5
 -6 2 -7 6.9 9.2
 6 -2 -7 -8.7 14.5
 0 3 -7 20.8 2.9
 0 -3 -7 16.5 3.2
 -1 3 7 595.24 24.5
 1 3 -7 625.64 25.6
 1 -3 -7 580.84 26.4
 -1 3 -7 621.24 25
 2 3 -7 466.25 21.9
 -2 3 7 482.45 21.3
 -2 3 -7 496.05 21.2
 2 -3 -7 485.25 23.1
 3 3 -7 15.9 5.6
 3 -3 7 22.3 5.3
 -3 3 7 24.9 5
 3 -3 -7 34.6 7
 -3 3 -7 29 4.9
 4 3 -7 15.7 8
 4 -3 7 25.2 6.8
 -4 3 7 28.8 6.6
 -4 3 -7 30.7 6.3
 4 -3 -7 24.7 8.5
 -5 -3 -7 56.39 12.6
 5 -3 7 51.59 11.2
 -5 3 7 27.2 8.5
 5 3 -7 31.2 12
 -5 3 -7 42.3 8.4
 5 -3 -7 32.2 11
 -6 3 7 28.4 11
 -6 -3 -7 25.5 16.8
 -6 3 -7 37.8 10.3
 0 4 -7 170.38 9
 0 -4 -7 165.08 9.6
 -1 4 7 612.24 24.8
 1 4 -7 608.24 26.1
 -1 4 -7 578.54 25.3
 1 -4 -7 589.14 27
 1 4 7 653.53 25.9
 2 4 -7 245.18 12.9
 -2 4 7 218.58 11.8
 2 -4 -7 223.28 14.1
 -2 4 -7 235.48 12.1
 3 4 -7 3.2 5.1
 3 -4 7 7.8 4.4
 -3 4 7 1.6 3.3
 -3 4 -7 2.6 3.4
 3 -4 -7 1 4.9
 4 -4 7 111.89 12
 -4 4 7 111.19 10.9
 4 4 -7 79.39 11.1
 4 -4 -7 106.39 13
 -4 4 -7 84.09 9.6
 5 -4 7 4.1 9.4
 -5 4 7 1.5 6.1
 5 -4 -7 3.4 10.1
 -5 4 -7 11.1 6.2
 0 5 -7 186.08 10.2
 0 5 7 182.58 8.8
 0 -5 -7 187.08 10.9
 1 5 -7 62.09 6.6
 -1 5 7 66.09 4.8
 1 5 7 59.59 4.8
 -1 5 -7 60.29 5.9
 1 -5 -7 68.79 7.5
 -2 5 7 182.38 10.1
 2 5 -7 181.18 11.5
 -2 5 -7 183.28 10.4
 2 -5 -7 184.88 12.9
 3 5 -7 171.78 13.6
 -3 5 7 217.48 12.3
 3 -5 -7 205.58 15.1
 -3 5 -7 201.78 12.2
 4 -5 7 19.6 7.3
 -4 5 7 10.2 5.7
 4 5 -7 5.5 7.6
 4 -5 -7 2.6 8
 -4 5 -7 3.5 4.4
 -5 5 7 7 6.5
 5 -5 7 18.1 10.4
 5 -5 -7 12.4 10.8
 -5 5 -7 8.8 6.3
 0 -6 -7 125.99 9
 0 6 7 122.19 7.2
 0 6 -7 138.09 8.7
 1 6 -7 2.4 3.3
 -1 6 7 6.8 2.7
 -1 6 -7 11.9 3.4
 1 -6 -7 7.8 4.3
 1 6 7 9.8 3
 2 6 -7 16 5.7
 2 6 -7 8.9 4.7
 -2 6 7 17.2 3.8
 2 -6 -7 14.9 6
 -2 6 -7 11.8 3.5
 -3 6 7 31.1 5.7
 3 6 -7 27.1 6.9
 -3 6 -7 34.8 5.9
 3 -6 -7 15.9 7.8
 4 6 -7 4.4 8
 -4 6 7 24.4 6
 -4 6 -7 16 6.1
 4 -6 -7 30.9 9.5
 -5 6 7 8.8 6.5
 5 -6 -7 -1.1 11
 -5 6 -7 10.3 6.8
 0 7 7 7.4 3.2
 0 7 -7 2.8 3.4
 0 -7 -7 2 4.1
 1 7 -7 2.1 3.6
 -1 7 7 4.2 2.8
 1 7 7 11.1 3.6
 1 -7 -7 4.2 5
 -1 7 -7 1.6 3.3
 2 7 -7 62.09 8.3
 -2 7 7 61.99 6.6
 -2 7 -7 69.09 7.3
 2 -7 -7 57.99 9.1
 3 7 -7 106.79 11.4
 -3 7 7 108.39 9
 3 -7 -7 148.49 15.2
 -3 7 -7 120.99 11
 -4 7 7 14.7 5.9
 4 -7 -7 15.2 9.2
 -4 7 -7 15.7 5.8
 -5 7 7 26.4 8.2
 5 -7 -7 17 13.1
 -5 7 -7 22.1 7.6
 0 8 7 0.8 3.3
 0 8 -7 -0.9 3.6
 1 8 -7 12.4 5.1
 -1 8 7 12.3 3.7
 1 8 7 16 4.6
 -1 8 -7 2.4 3.8
 1 -8 -7 14.5 6.5
 -2 8 7 1.3 3.3
 2 8 -7 4.2 5.1
 2 -8 -7 -4.8 5.9
 -2 8 -7 8.2 4.1
 3 8 -7 9.2 7.2
 -3 8 7 0.3 3.7
 3 -8 -7 6.6 8.8
 -3 8 -7 1.4 4.4
 -4 8 7 5.2 5.3
 4 -8 -7 -0.3 9.3
 -4 8 -7 14.3 5.7
 0 9 7 40.7 6.4
 -1 9 7 12.7 4.4
 1 9 -7 14.5 6.3
 -1 9 -7 14.7 4.8
 1 9 7 28.4 6.2
 1 -9 -7 19.5 7.9
 2 9 -7 5.1 6.3
 -2 9 7 5.2 3.9
 -2 9 -7 3.7 4.2
 2 -9 -7 10.7 9
 -3 9 7 28.5 5.9
 3 9 -7 33.9 10.6
 3 -9 -7 32 10.3
 -3 9 -7 23 6.1
 -4 9 7 26.5 6.8
 4 -9 -7 5.4 10.4
 -4 9 -7 13.9 6.5
 0 10 7 6.1 5.7
 0 10 -7 5.1 5.3
 -1 10 7 27.9 5.9
 1 10 -7 31.6 8
 -1 10 -7 29.1 6.5
 1 10 7 49.2 8.5
 2 10 -7 1.9 8.1
 -2 10 7 1.9 4.3
 2 -10 -7 11.5 9.1
 -2 10 -7 16.7 5.9
 -3 10 7 -1.1 5.2
 -3 10 -7 4.3 5.2
 3 -10 -7 16.8 9.7
 0 11 7 42.2 8.7
 0 11 -7 47 8.9
 1 11 -7 41.8 9.5
 -1 11 7 47.7 8
 -1 11 -7 47.5 8.4
 -2 11 7 1.9 5.1
 2 11 -7 -1.7 7.8
 2 -11 -7 3 9.9
 -2 11 -7 -1.7 5.6
 0 12 -7 5.1 7.6
 1 12 -7 23.5 9.3
 -1 12 7 17.8 8.9
 -1 12 -7 15.4 6.9
 0 0 -8 1123.19 43.8
 -1 0 -8 540.35 22.1
 1 0 -8 585.14 24
 2 0 -8 41 5.6
 -2 0 -8 36.9 4.4
 -3 0 -8 38.9 5.8
 3 0 -8 32.4 6.4
 4 0 8 221.98 13.7
 -4 0 -8 220.68 14.7
 4 0 -8 245.48 17.4
 -5 0 -8 3.2 7.3
 5 0 -8 -17.4 8.9
 -6 0 -8 13.7 12.1
 -6 0 8 33.3 12.4
 6 0 -8 2.5 14.8
 0 1 -8 129.49 6.2
 0 -1 -8 128.69 6.9
 -1 -1 -8 814.12 32.7
 1 1 -8 871.71 34.6
 1 -1 -8 852.81 35
 -1 1 -8 857.41 33.2
 2 1 -8 48.9 5.7
 -2 -1 -8 54.59 5
 -2 -1 -8 30.7 4.2
 -2 1 -8 54.79 4.9
 2 -1 -8 41.6 5.5
 3 1 -8 34.9 6.5
 -3 -1 -8 46.9 6.2
 3 -1 8 38.4 5.5
 3 -1 -8 29.4 6.5
 -3 1 -8 34 5.4
 4 -1 8 269.57 15.6
 -4 -1 -8 251.17 16
 4 1 -8 250.57 17.6
 -4 1 -8 262.27 15.4
 4 -1 -8 233.78 17.7
 -5 1 8 25.5 8.6
 5 1 -8 19.7 11.1
 -5 -1 -8 26 9.7
 -5 1 -8 35.5 8.8
 5 -1 -8 41.1 12.5
 -6 1 8 3.2 9.1
 -6 -1 -8 -2.6 13.2
 -6 1 -8 1.5 10
 6 -1 -8 -1.7 14.3
 -6 -1 8 -1.3 11
 0 -2 -8 41.8 4.1
 0 2 -8 35.1 3.4
 1 2 -8 199.48 10.3
 -1 2 8 204.68 9.4
 1 2 -8 200.98 10.2
 -1 2 -8 199.98 9.4
 1 -2 -8 193.18 10.9
 -2 2 8 468.65 21.1
 2 2 -8 483.95 22.2
 2 -2 -8 484.25 22.7
 -2 2 -8 476.45 20.6
 -3 2 8 3.9 3.9
 3 2 -8 4.9 4.7
 3 -2 8 6.9 3.7
 3 -2 -8 8.7 5
 -3 2 -8 0.9 3
 4 -2 8 87.79 9.8
 -4 2 8 65.69 9.2
 4 2 -8 58.69 9.9
 -4 -2 -8 65.19 9.8
 4 -2 -8 65.89 10.9
 -4 2 -8 58.49 8.2
 5 2 -8 185.08 18.5
 -5 2 8 201.88 17.7
 -5 -2 -8 236.88 18.2
 -5 2 -8 192.08 15.4
 5 -2 -8 190.58 19.9
 -6 -2 -8 5.5 14.1
 -6 2 8 -6.3 8.2
 -6 2 -8 18.9 9.9
 0 -3 -8 181.98 10.1
 0 3 -8 210.58 9.7
 -1 3 8 524.05 21.6
 1 3 -8 527.75 22.7
 1 -3 -8 523.55 23.8
 -1 3 -8 534.35 22.1
 -2 3 8 1554.84 61.49
 2 3 -8 1512.85 62.29
 2 -3 -8 1578.64 63.49
 -2 3 -8 1569.94 61.29
 3 3 -8 54.99 7.6
 -3 3 8 72.29 7.9
 -3 3 -8 61.49 6.6
 3 -3 -8 47 7.8
 -4 3 8 45.1 8.1
 4 3 -8 55.19 9.4
 4 -3 8 54.39 9.2
 4 -3 -8 40.1 9
 -4 3 -8 42.1 7.1
 -5 -3 -8 27 11.9
 5 3 -8 21.6 12.2
 5 -3 8 43.3 10.8
 -5 3 8 26.6 8
 -5 3 -8 19.8 6.9
 5 -3 -8 7.5 10.3
 0 4 -8 43.4 4.6
 0 -4 -8 34.2 4.8
 -1 4 8 24.5 3.1
 1 4 -8 42.6 5
 -1 -4 -8 24 3
 1 -4 -8 20 5
 1 4 8 35.8 4.3
 -1 4 -8 28.6 3.9
 2 4 -8 78.99 7.6
 -2 4 8 74.89 6.3
 2 -4 -8 69.69 8.3
 -2 4 -8 83.39 6.4
 3 4 -8 166.98 12.3
 -3 4 8 159.08 10.5
 -3 4 -8 140.39 9.7
 3 -4 -8 137.39 12.3
 4 4 -8 6.5 7.2
 -4 4 8 -5.7 4.6
 4 -4 -8 5 7.9
 -4 4 -8 10.5 4.5
 -5 4 8 9 7.1
 5 -4 -8 19.4 11.9
 -5 4 -8 10.8 6.7
 0 5 8 432.96 17.3
 0 -5 -8 401.16 19.4
 0 5 -8 407.16 18.9
 1 5 -8 44.7 6
 -1 5 8 46.6 4.5
 1 -5 -8 58.89 7.4
 -1 5 -8 52.19 5.5
 -2 5 8 38 4.8
 2 5 -8 48.8 6.7
 -2 5 -8 44.7 5.4
 2 -5 -8 31.3 6.7
 -3 5 8 644.24 27.9
 3 5 -8 582.64 29.5
 3 -5 -8 642.44 31.2
 -3 5 -8 610.74 28
 -4 5 8 58.99 8.5
 4 5 -8 47.7 9.8
 4 -5 -8 50.79 10.9
 -4 5 -8 50.99 8
 -5 5 8 -0.6 6.3
 5 -5 -8 14.7 12.9
 -5 5 -8 8.3 6.6
 0 6 -8 56.09 6.3
 0 -6 -8 58.79 6.8
 0 6 8 56.09 4.7
 -1 6 8 27 3.8
 1 6 -8 29.5 5.4
 -1 6 -8 37.8 5.2
 1 -6 -8 36.3 6.4
 1 6 8 35.1 4.3
 2 6 -8 5.6 5
 2 6 -8 9.3 4.5
 -2 6 8 12.3 3.6
 -2 6 -8 18.7 4.2
 2 -6 -8 10.3 5.8
 -3 6 8 19 5
 3 6 -8 17.3 6.9
 3 -6 -8 -1.1 6.7
 -3 6 -8 32.8 5.9
 4 6 -8 4.8 8.8
 -4 6 8 9.9 5.3
 -4 6 -8 14.2 5.6
 4 -6 -8 20.4 9.5
 -5 6 8 6.3 6.2
 -5 6 -8 9.8 6.3
 5 -6 -8 9.6 11.7
 0 -7 -8 5.3 4.4
 0 7 8 8.1 2.8
 0 7 -8 8.7 3.6
 -1 7 8 32.2 4.7
 1 7 -8 29.2 5.7
 1 -7 -8 51.29 8.4
 -1 7 -8 37.1 5.7
 1 7 8 46.4 5.3
 2 7 -8 4.5 5.6
 -2 7 8 7.8 3.4
 2 -7 -8 2.5 5.6
 -2 7 -8 5.8 3.8
 -3 7 8 98.59 9.2
 3 7 -8 85.39 10.7
 3 -7 -8 85.19 12.6
 -3 7 -8 88.09 9.2
 -4 7 8 11.5 5.1
 4 -7 -8 15.2 9.8
 -4 7 -8 12.3 5.7
 -5 7 8 11.1 6.9
 -5 7 -8 14.7 7.2
 5 -7 -8 19.1 12.3
 0 -8 -8 0.7 4.9
 0 8 -8 2.8 3.8
 0 8 8 5.1 3.8
 -1 8 8 24.6 4.5
 1 8 -8 16.5 5.6
 1 -8 -8 21.9 7.3
 1 8 8 31.3 5.4
 -1 8 -8 32.4 5.7
 2 8 -8 22.4 7.3
 -2 8 8 13.6 4.6
 -2 8 -8 29.5 5.9
 2 -8 -8 30.3 8.8
 -3 8 8 20.7 5.5
 3 8 -8 15.9 8
 3 -8 -8 16 9.3
 -3 8 -8 16.2 5.8
 -4 8 8 13.9 6.5
 -4 8 -8 5.6 5.4
 4 -8 -8 8.6 11
 0 9 8 0.9 4.3
 0 9 -8 4.8 4.5
 -1 9 8 7.1 4.7
 1 9 -8 16.5 6.2
 1 9 8 11 5.2
 -1 9 -8 11.9 4.5
 1 -9 -8 16.7 8
 2 9 -8 3.3 6.3
 -2 9 8 1.3 4.2
 2 -9 -8 3.5 7.6
 -2 9 -8 5.7 4.4
 3 9 -8 15.1 9.4
 -3 9 8 15.7 4.9
 -3 9 -8 11.4 5.5
 3 -9 -8 13.8 9.6
 -4 9 8 34.2 7.7
 -4 9 -8 23 7.4
 4 -9 -8 36.8 13
 0 10 8 11.5 6.1
 0 10 -8 13 5.9
 -1 10 8 22.4 6
 1 10 -8 17.6 7.3
 -1 10 -8 22.2 5.8
 1 10 8 30.1 7.9
 1 -10 -8 33.1 9.7
 -2 10 8 13.7 5.2
 2 10 -8 0.8 6.6
 2 -10 -8 7.7 9.1
 -2 10 -8 4.6 4.8
 -3 10 8 2.6 4.9
 -3 10 -8 0.7 5
 3 -10 -8 -0.6 9.8
 0 11 -8 3.3 5.8
 1 11 -8 39.3 9.5
 -1 11 8 32.4 7.8
 -1 11 -8 34.6 7.3
 2 11 -8 9.2 9.6
 -2 11 8 11.3 5.5
 2 -11 -8 16.7 11.5
 -2 11 -8 16.7 7.2
 0 12 -8 13.8 7.9
 1 12 -8 15.8 9.8
 -1 12 -8 10.2 7.2
 0 0 -9 0 1.6
 1 0 -9 577.94 24.9
 -2 0 -9 164.28 8.8
 2 0 -9 173.98 10.9
 -3 0 -9 17.6 4.6
 3 0 -9 11.7 5.1
 -4 0 -9 310.47 18
 4 0 -9 340.67 21.3
 -5 0 -9 -0.2 7.6
 5 0 -9 9.2 10
 -6 0 9 1.7 10.6
 6 0 -9 -3 14.9
 -6 0 -9 -1.9 11.1
 0 -1 -9 1307.47 51.69
 0 1 -9 1337.77 50.89
 -1 -1 -9 78.29 4.3
 1 1 -9 90.89 6.1
 1 -1 -9 73.49 6.3
 -1 1 -9 72.89 4.5
 -2 -1 -9 33.7 4
 2 1 -9 22.2 4.6
 -2 1 -9 31.5 3.7
 2 -1 -9 19.5 4.7
 3 1 -9 10.1 5.1
 -3 -1 -9 13.7 4.2
 3 -1 -9 11.3 5.3
 -3 1 -9 11 4.1
 -4 -1 -9 196.88 13.7
 4 1 -9 211.08 15.8
 -4 1 -9 187.68 13.4
 4 -1 -9 198.98 16.6
 -5 1 9 5.8 7.3
 -5 -1 -9 1.4 7.9
 5 1 -9 3.4 10.4
 5 -1 -9 4.9 10.1
 -5 1 -9 0.7 6.7
 -6 -1 -9 2.2 13.3
 -6 1 9 -4.3 8.8
 -6 1 -9 -0.6 9.2
 6 -1 -9 5.6 14.7
 0 -2 -9 160.18 8.7
 0 2 -9 160.58 7.9
 -1 2 9 453.35 19.2
 1 2 -9 457.15 20.1
 1 2 -9 449.95 20.4
 -1 2 -9 472.35 19.3
 1 -2 -9 491.65 21.4
 2 2 -9 429.76 20.6
 -2 2 9 439.96 19.6
 -2 2 -9 417.56 18.8
 2 -2 -9 440.76 21.2
 3 2 -9 47.7 7.8
 -3 2 9 58.59 7.7
 -3 2 -9 57.69 6.5
 3 -2 -9 47.4 7.7
 4 2 -9 54.29 9.7
 -4 2 9 76.29 9.8
 -4 -2 -9 82.79 10.7
 4 -2 -9 74.79 11.7
 -4 2 -9 76.59 9.1
 -5 2 9 70.89 11
 -5 -2 -9 93.29 12.8
 5 2 -9 48.4 12.8
 5 -2 -9 45.9 12.8
 -5 2 -9 61.49 9.7
 -6 2 9 17.4 9.4
 -6 -2 -9 10.9 15.1
 -6 2 -9 2 9.3
 0 -3 -9 0.9 2.7
 0 3 -9 -0.4 1.7
 -1 -3 -9 555.04 22.9
 -1 3 9 579.14 23.5
 1 3 -9 560.34 24.7
 1 -3 -9 578.54 25.9
 -1 3 -9 615.34 24.1
 2 3 -9 504.55 22.9
 -2 3 9 501.55 21.7
 2 -3 -9 503.05 23.9
 -2 3 -9 454.95 21.3
 3 3 -9 117.99 10.6
 -3 3 9 118.19 9.2
 -3 3 -9 126.99 8.7
 3 -3 -9 102.89 10.9
 -4 3 9 197.08 13.5
 4 3 -9 176.98 15.5
 4 -3 -9 185.48 15.6
 -4 3 -9 192.78 12.7
 5 3 -9 1.1 11
 -5 3 9 20.2 8
 -5 -3 -9 -0.1 11.1
 5 -3 -9 27.8 11.8
 -5 3 -9 15.6 7
 0 -4 -9 145.39 9
 0 4 -9 135.89 8.3
 1 4 -9 30.7 4.5
 -1 4 9 35 3.7
 -1 -4 -9 42.9 3.8
 -1 4 -9 38.4 4.5
 1 -4 -9 32.2 5.6
 -2 4 9 4.3 3
 2 4 -9 4.5 3.5
 -2 4 -9 0.7 2.4
 2 -4 -9 12.4 5.2
 3 4 -9 42.9 7.5
 -3 4 9 50.89 7.3
 3 -4 -9 40.8 8.2
 -3 4 -9 57.09 6.6
 -4 4 9 3 4.9
 4 4 -9 16.3 8.3
 4 -4 -9 7.6 8.2
 -4 4 -9 6.2 4.9
 -5 -4 -9 14.3 12.6
 5 4 -9 10.3 11.5
 -5 4 9 2.3 6.4
 5 -4 -9 4 10.7
 -5 4 -9 -2.3 5.6
 0 5 -9 1598.54 63.69
 0 5 9 1526.35 61.59
 0 -5 -9 1698.63 64.39
 -1 5 9 138.09 7.4
 1 5 -9 130.99 9.3
 -1 5 -9 137.29 8.4
 1 -5 -9 135.39 10.4
 -2 5 9 84.19 6.9
 2 5 -9 90.09 8.7
 2 -5 -9 86.69 9.7
 -2 5 -9 93.39 8.2
 -3 5 9 635.64 27.8
 3 5 -9 638.04 30.2
 3 -5 -9 597.34 30.9
 -3 5 -9 582.14 27.6
 -4 5 9 5.8 5.4
 4 5 -9 14.5 8.4
 -4 5 -9 7 4.8
 4 -5 -9 16.8 8.4
 -5 5 9 0.3 6.4
 -5 5 -9 2.7 5.9
 5 -5 -9 -14.1 10.2
 0 6 9 87.19 5.8
 0 -6 -9 90.89 8.7
 0 6 -9 87.29 8.2
 1 6 -9 15.7 4.2
 -1 6 9 21.7 3.6
 1 -6 -9 16.9 5.9
 -1 6 -9 17.1 4.4
 2 6 -9 9.7 5.3
 2 6 -9 5 4.1
 -2 6 9 3.9 3.1
 2 -6 -9 1.9 5.3
 -2 6 -9 6.3 3.2
 3 6 -9 2.6 6.1
 -3 6 9 5.9 3.6
 3 -6 -9 -2.8 6.6
 -3 6 -9 5 3.8
 4 6 -9 6.2 8.8
 -4 6 9 4.6 4.9
 -4 6 -9 11.1 5.9
 4 -6 -9 10.5 8.7
 -5 6 9 8.5 6.3
 5 -6 -9 -4.6 11.6
 -5 6 -9 2.9 6.3
 0 -7 -9 -0.9 4.1
 0 7 9 6.4 2.8
 0 7 -9 1.5 3.4
 1 7 -9 41.8 6.7
 -1 7 9 42.7 5.1
 1 7 9 45.1 5.3
 1 -7 -9 68.09 9.3
 -1 7 -9 48.9 6.6
 -2 7 9 165.08 10.1
 2 7 -9 144.59 13.4
 -2 7 -9 190.68 11.5
 2 -7 -9 157.28 14
 -3 7 9 70.29 8
 3 7 -9 72.99 10.8
 3 -7 -9 77.99 12.5
 -3 7 -9 96.39 9.6
 -4 7 9 16.9 6.1
 4 7 -9 11.2 10.3
 -4 7 -9 22.7 6.5
 4 -7 -9 16.5 9.9
 -5 7 9 -1.6 5.7
 -5 7 -9 13.8 7.6
 0 8 9 74.89 7.1
 0 -8 -9 85.89 9.7
 0 8 -9 68.69 8.3
 1 8 -9 4.8 4.8
 -1 8 9 10.6 3.7
 1 8 9 14.3 4.6
 1 -8 -9 5.6 6.9
 -1 8 -9 7.8 4.5
 2 8 -9 11.6 6.1
 -2 8 9 16.4 4.4
 2 -8 -9 25.5 9.2
 -2 8 -9 18.7 5
 3 8 -9 41.9 10.1
 -3 8 9 64.19 7.7
 3 -8 -9 56.59 11.6
 -3 8 -9 46.6 7.5
 -4 8 9 9.4 5.9
 -4 8 -9 2.2 5.4
 4 -8 -9 -0.3 10.2
 0 9 9 44.3 6.8
 0 9 -9 32 6.8
 1 9 -9 5.2 5.5
 -1 9 9 -0.1 3.7
 1 -9 -9 9.2 7.9
 -1 9 -9 6.1 4.4
 1 9 9 -0.4 4.8
 -2 9 9 10 4.2
 2 9 -9 4.4 6.6
 -2 9 -9 0.4 4
 2 -9 -9 3.3 7.9
 -3 9 9 13 4.9
 3 9 -9 7.4 10
 3 -9 -9 -4.3 9.4
 -3 9 -9 1.3 4.6
 -4 9 9 17.3 6.6
 -4 9 -9 17.5 6.7
 4 -9 -9 8.2 11.5
 0 10 9 38 7.6
 0 10 -9 32.9 7.3
 -1 10 9 69.59 8.3
 1 10 -9 69.19 10.5
 1 -10 -9 118.69 14.5
 -1 10 -9 60.39 8.7
 2 10 -9 11.6 7.5
 -2 10 9 8.5 5.5
 2 -10 -9 22.4 10.7
 -2 10 -9 13.5 5.8
 -3 10 9 0.2 4.9
 -3 10 -9 1.4 5
 3 -10 -9 2.7 10.4
 0 11 -9 0.3 5.9
 1 11 -9 21.4 8.5
 -1 11 -9 33.4 8.3
 2 11 -9 3.1 8.7
 -2 11 9 3.6 5.9
 2 -11 -9 5.6 10.8
 -2 11 -9 2.5 5.9
 0 12 -9 -0.3 7.2
 1 12 -9 19.3 9.4
 -1 12 -9 5.8 7.1
 0 0 -10 983.4 39.1
 1 0 -10 15.9 3.7
 -2 0 -10 66.59 5
 2 0 -10 62.29 7.2
 3 0 -10 58.19 8
 -3 0 -10 65.39 7
 -4 0 -10 752.22 33.5
 4 0 -10 727.43 36.2
 5 0 -10 103.89 16.2
 -5 0 -10 109.89 13.2
 -6 0 -10 -12.9 10.9
 -6 0 10 1.3 10.1
 0 -1 -10 125.39 7.3
 0 1 -10 122.39 6.2
 1 1 -10 65.39 5.5
 -1 -1 -10 52.59 3.7
 1 -1 -10 55.79 5.8
 -1 1 -10 56.89 3.9
 -2 -1 -10 3.1 3.2
 -2 -1 -10 8.7 2.8
 2 1 -10 12.2 4.1
 2 -1 -10 5.1 3.5
 -2 1 -10 9.1 2.5
 3 1 -10 122.19 10.9
 -3 -1 -10 116.39 8.9
 -3 1 -10 132.69 8.8
 3 -1 -10 125.89 11.1
 -4 -1 -10 58.29 8.6
 4 1 -10 36.9 9.2
 -4 1 -10 50.99 7.8
 4 -1 -10 46.9 10.3
 5 1 -10 17 11.3
 -5 1 10 26 8.9
 -5 -1 -10 20.1 8.8
 -5 1 -10 14.5 7.3
 5 -1 -10 23.9 11.4
 -6 -1 -10 14.9 12.8
 -6 1 10 27.5 9.9
 -6 1 -10 22.6 10.8
 0 -2 -10 44.3 4.7
 0 2 -10 43.1 4
 -1 -2 -10 203.58 9.5
 -1 2 10 210.58 10
 1 2 -10 216.48 10.9
 1 2 -10 204.78 11.1
 -1 2 -10 221.48 10
 1 -2 -10 205.68 11.8
 2 2 -10 234.78 13.4
 2 -2 -10 239.28 14.1
 -2 2 -10 226.38 11.4
 3 2 -10 71.99 9.1
 -3 -2 -10 104.79 8.7
 -3 2 10 125.39 10.7
 3 -2 -10 79.59 9.7
 -3 2 -10 113.89 7.8
 4 2 -10 10.9 7.8
 -4 -2 -10 19.1 7.6
 -4 2 10 29.6 6.9
 4 -2 -10 6.1 7.4
 -4 2 -10 10.4 5.4
 5 2 -10 29.2 12
 -5 -2 -10 54.49 11.1
 -5 2 10 64.19 10.5
 5 -2 -10 48 12.9
 -5 2 -10 53.79 9.4
 0 -3 -10 85.69 6.7
 0 3 -10 90.89 6
 1 3 -10 730.23 30
 1 3 -10 705.93 29.7
 -1 3 10 705.33 28.3
 -1 -3 -10 681.13 28.1
 1 -3 -10 713.73 31
 1 3 10 707.33 27.6
 -1 3 -10 713.53 29
 2 3 -10 337.77 16.6
 -2 3 10 305.27 15.2
 2 -3 -10 322.57 17.8
 -2 3 -10 308.37 14.9
 -3 3 10 104.39 9.8
 3 3 -10 75.69 9.4
 -3 3 -10 93.19 7.6
 3 -3 -10 78.39 10
 -4 3 10 89.59 10
 4 3 -10 52.39 9.3
 -4 -3 -10 96.89 12.2
 -4 3 -10 88.49 9.1
 4 -3 -10 67.99 11.5
 5 3 -10 21.9 11.8
 -5 3 10 19.1 7.4
 -5 -3 -10 16.2 10.9
 -5 3 -10 26.1 7.7
 5 -3 -10 21.4 11.8
 0 4 -10 80.49 6.2
 0 -4 -10 84.79 7.1
 -1 4 10 10.9 2.5
 1 4 -10 14.6 3.6
 -1 -4 -10 10.3 3
 1 -4 -10 17.8 4.9
 -1 4 -10 15.9 3.3
 -2 4 10 10.7 3.4
 2 4 -10 11.2 4.4
 2 -4 -10 14.5 5.4
 -2 4 -10 15.4 3.3
 3 4 -10 25.8 6.8
 -3 4 10 29 5.9
 -3 4 -10 25.8 5
 3 -4 -10 21.5 7.2
 4 4 -10 2.7 7.7
 -4 4 10 5.3 5
 -4 4 -10 13 5.2
 4 -4 -10 20.4 8.7
 -5 4 10 18.3 8
 -5 -4 -10 12.9 13.5
 5 4 -10 17.7 11.7
 5 -4 -10 16.2 12.1
 -5 4 -10 14.8 6.9
 0 5 -10 788.22 34.7
 0 -5 -10 872.21 35.6
 1 5 -10 16.2 4.4
 -1 5 10 19.9 3.1
 -1 -5 -10 11.9 3.3
 -1 5 -10 18.1 3.8
 1 -5 -10 20.5 5.7
 2 5 -10 50.39 7.2
 -2 5 10 52.69 5.7
 -2 5 -10 46.3 5.7
 2 -5 -10 35.7 7.3
 3 5 -10 270.97 17.1
 -3 5 10 225.28 13.7
 3 -5 -10 245.88 17.5
 -3 5 -10 238.98 13.9
 -4 5 10 0.5 5
 4 5 -10 6.7 8
 4 -5 -10 1.6 7.6
 -4 5 -10 14.4 5.9
 -5 5 10 12.1 7.3
 5 -5 -10 5.9 11.6
 -5 5 -10 6.2 7
 0 -6 -10 149.19 10.8
 0 6 -10 174.78 10.4
 0 6 10 137.29 7.8
 -1 6 10 24 3.7
 1 6 -10 21.2 5.2
 -1 6 -10 27.2 5
 1 -6 -10 36 7.5
 2 6 -10 17.6 6
 -2 6 10 17.6 3.9
 2 6 -10 8.5 5.7
 -2 6 -10 20.7 4.5
 2 -6 -10 9.3 6.5
 -3 6 10 206.88 12.7
 3 6 -10 221.58 15.8
 -3 6 -10 226.98 13.4
 3 -6 -10 226.58 17.6
 4 6 -10 4.8 9.1
 -4 6 10 15.5 5.9
 -4 6 -10 10.8 5.5
 4 -6 -10 -2.9 9.2
 -5 6 10 5.6 6
 5 -6 -10 3.4 11.9
 -5 6 -10 -1.6 6.4
 0 -7 -10 26.9 6.3
 0 7 10 16.7 3.5
 0 7 -10 19.5 5.1
 1 7 -10 87.39 9.7
 -1 7 10 98.59 7.1
 1 -7 -10 119.59 12.4
 -1 7 -10 107.89 9.8
 1 7 10 101.39 7.4
 2 7 -10 40.5 8.4
 -2 7 10 9 3.5
 2 7 -10 13.5 5.8
 2 -7 -10 4.9 7.4
 -2 7 -10 18.4 5.1
 3 7 -10 85.69 11.5
 -3 7 10 84.69 8.8
 3 -7 -10 59.79 11.9
 -3 7 -10 73.59 8.6
 4 7 -10 20.3 10.4
 -4 7 10 18.2 5.7
 -4 7 -10 20.2 5.6
 4 -7 -10 9.6 10.3
 0 8 10 13.3 4.3
 0 -8 -10 21.3 7
 0 8 -10 10.1 4.9
 1 8 -10 52.89 8.7
 -1 8 10 92.19 7.5
 1 8 10 93.39 8.5
 -1 8 -10 93.99 9.2
 1 -8 -10 136.79 13.6
 2 8 -10 29.1 7.4
 -2 8 10 42.2 6
 -2 8 -10 51.89 7.2
 2 -8 -10 66.99 11.6
 -3 8 10 123.99 10
 3 8 -10 93.89 13.1
 -3 8 -10 132.79 10.7
 3 -8 -10 136.09 15.9
 -4 8 10 4.4 5.3
 -4 8 -10 3.5 5.1
 4 -8 -10 -6.8 9.7
 0 9 -10 7.8 5
 0 9 10 6.1 4.6
 1 9 -10 -4.7 5.1
 -1 9 10 5.5 4.9
 1 -9 -10 20.4 8.9
 -1 9 -10 8.2 4.9
 -2 9 10 8 4.5
 2 9 -10 0.9 6.5
 2 -9 -10 1 9.3
 -2 9 -10 1.9 4.5
 -3 9 10 8.4 4.7
 3 9 -10 11.9 10.4
 3 -9 -10 -6.9 9.5
 -3 9 -10 7.3 5.4
 -4 9 10 11.1 6.3
 4 -9 -10 10.4 12.4
 -4 9 -10 3.2 6.3
 0 10 -10 15.6 6.4
 -1 10 10 13.2 5.7
 1 10 -10 29.5 8.6
 1 -10 -10 6.5 9.6
 -1 10 -10 16.5 6.1
 2 10 -10 13.4 8.4
 -2 10 10 26.3 6.5
 -2 10 -10 28.9 7.1
 2 -10 -10 20.1 11.2
 3 10 -10 -4.6 13.3
 -3 10 10 -0.8 5.4
 -3 10 -10 2.4 5.2
 3 -10 -10 3.4 10.9
 0 11 -10 6.2 6.7
 1 11 -10 27.5 8.9
 -1 11 -10 33.9 7.5
 2 11 -10 5.8 8.6
 2 -11 -10 36.2 13.4
 -2 11 -10 14.9 6.2
 0 12 -10 -4.7 7.2
 1 12 -10 2.6 8.6
 -1 12 -10 -1.8 6.4
 1 0 -11 1194.78 48.6
 2 0 -11 516.35 24.2
 -2 0 -11 498.95 21.1
 3 0 -11 8.3 5.1
 -3 0 -11 11.4 4.1
 4 0 -11 129.39 14.3
 -4 0 -11 141.79 11.3
 5 0 -11 2.6 10.8
 -5 0 -11 -4.4 6.8
 0 1 -11 20.8 2.6
 0 -1 -11 19.5 3.5
 0 1 -11 24.8 3.4
 1 1 -11 187.28 10
 -1 -1 -11 163.18 8.2
 -1 1 -11 165.08 8
 1 -1 -11 172.38 10.4
 2 1 -11 430.06 19.5
 -2 -1 -11 318.27 17.4
 2 -1 -11 386.66 19.4
 -2 1 -11 385.26 16.6
 -3 -1 -11 26.9 4.9
 3 1 -11 35.2 7.8
 -3 1 -11 38.4 5.3
 3 -1 -11 21.4 6.1
 4 1 -11 68.69 11.1
 -4 -1 -11 85.99 10
 4 -1 -11 64.39 11.3
 -4 1 -11 81.99 9.3
 5 1 -11 8.4 11.4
 -5 1 11 28.9 8.9
 -5 -1 -11 15.6 9.2
 5 -1 -11 12.2 10.8
 -5 1 -11 25 8
 0 -2 -11 213.58 11.4
 0 2 -11 229.68 10.5
 -1 2 11 214.88 10.2
 1 2 -11 232.18 11.3
 1 2 -11 235.38 11.8
 -1 -2 -11 202.38 10
 -1 2 -11 205.08 10.2
 1 -2 -11 227.38 12.6
 2 2 -11 364.06 18.4
 2 -2 -11 347.97 18.7
 -2 2 -11 360.46 16.2
 -3 -2 -11 160.38 10.8
 3 2 -11 197.78 13.6
 -3 2 11 199.58 12.1
 3 -2 -11 162.08 13.2
 -3 2 -11 160.98 10.4
 4 2 -11 2.1 8.1
 -4 -2 -11 9.4 6.7
 -4 2 11 7.9 5.6
 4 -2 -11 12.3 7.7
 -4 2 -11 19.6 5.7
 -5 2 11 38.4 8.8
 5 2 -11 11.2 12.1
 -5 -2 -11 65.69 12
 -5 2 -11 50.39 9.4
 5 -2 -11 30.2 12.1
 0 -3 -11 -1.5 3
 0 3 -11 5.6 2.4
 -1 -3 -11 216.68 10.8
 -1 3 11 224.68 10.6
 1 3 -11 244.88 12.3
 1 3 -11 247.18 12.4
 1 3 11 231.58 10.2
 -1 3 -11 233.88 11.3
 1 -3 -11 227.08 13.4
 -2 3 11 284.97 13.9
 2 3 -11 290.97 15.5
 2 -3 -11 273.57 16.3
 -2 3 -11 267.27 13.5
 3 3 -11 77.79 9.4
 -3 3 11 89.69 9.2
 -3 3 -11 86.19 8.1
 3 -3 -11 80.69 10.3
 4 3 -11 103.89 13
 -4 -3 -11 163.48 14.5
 -4 3 11 143.59 11.8
 4 -3 -11 123.19 14.5
 -4 3 -11 137.39 10.7
 -5 -3 -11 36.6 12.1
 -5 3 11 19.8 7.5
 5 3 -11 16.2 11.2
 -5 3 -11 23.3 7.2
 5 -3 -11 22 11.9
 0 4 -11 -3 2.3
 0 -4 -11 -2.4 3.4
 -1 -4 -11 48.4 4.7
 -1 4 11 58.99 4.3
 1 4 -11 44.3 5.8
 1 -4 -11 64.89 7.7
 -1 4 -11 54.29 5.6
 -2 4 11 36.6 4.9
 2 4 -11 29.6 5.8
 2 -4 -11 28.2 6.4
 -2 4 -11 28.9 4.4
 -3 4 11 130.39 10.8
 3 4 -11 81.59 10.4
 3 -4 -11 105.59 12.4
 -3 4 -11 103.89 9.4
 -4 4 11 65.79 9.1
 4 4 -11 29.6 9.5
 -4 4 -11 53.99 7.8
 4 -4 -11 37.4 10.4
 -5 4 11 -0.9 6.2
 5 4 -11 15.6 12.5
 -5 4 -11 -4.5 5.9
 5 -4 -11 5.9 12.9
 0 -5 -11 35.3 6.1
 0 5 -11 42.4 5.3
 -1 -5 -11 6.6 3.2
 -1 5 11 5 2.3
 1 5 -11 2.9 3.7
 -1 5 -11 4.1 3
 1 -5 -11 -0.7 4.5
 2 5 -11 33.7 6.6
 -2 5 11 31.2 4.5
 -2 5 -11 42.1 5.6
 2 -5 -11 40.3 7.7
 3 5 -11 32.1 7.6
 -3 5 11 28.9 5.4
 -3 5 -11 27.2 5.6
 3 -5 -11 36.3 9
 4 5 -11 9.3 8.4
 -4 5 11 16.8 6.3
 -4 5 -11 37.7 7
 4 -5 -11 21.5 9.1
 -5 5 11 61.99 10.8
 5 -5 -11 69.89 14.8
 -5 5 -11 55.69 9.6
 0 -6 -11 7.9 5
 0 6 -11 7.9 3.7
 -1 6 11 10.5 3
 1 6 -11 11.9 4.5
 -1 6 -11 4.2 3.3
 1 -6 -11 2.6 5.6
 -2 6 11 57.99 6.1
 2 6 -11 78.79 9.8
 2 -6 -11 73.79 10.7
 -2 6 -11 73.09 7.6
 -3 6 11 27.3 5.2
 3 6 -11 14.4 6.8
 -3 6 -11 12.4 4.8
 3 -6 -11 19.9 9
 -4 6 11 9.7 5.2
 4 6 -11 10.8 9.6
 -4 6 -11 -1 4.7
 4 -6 -11 0.3 8.9
 -5 6 11 10.3 6.4
 5 -6 -11 15.6 12.5
 -5 6 -11 10.4 7.4
 0 7 11 10.3 3.4
 0 7 -11 9.9 4.5
 0 -7 -11 9.2 5.9
 1 7 -11 5.1 4.6
 -1 7 11 11.9 3.4
 1 -7 -11 12.5 7.3
 -1 7 -11 11.8 4
 2 7 -11 16.3 7.6
 2 7 -11 18 6.7
 -2 7 11 28.7 4.8
 -2 7 -11 23.4 5.5
 2 -7 -11 26.8 9.4
 -3 7 11 4.5 4.1
 3 7 -11 7.6 7.6
 -3 7 -11 -2.2 4.2
 3 -7 -11 6 8.5
 -4 7 11 32.3 7.1
 4 7 -11 16 10.8
 4 -7 -11 23.9 10.8
 -4 7 -11 36.9 7.2
 0 8 11 15.6 4.6
 0 -8 -11 28.8 7.2
 0 8 -11 14.9 5.3
 1 8 -11 27.3 6.4
 -1 8 11 31.1 5.3
 1 -8 -11 54.29 10.4
 -1 8 -11 25.1 5.5
 2 8 -11 25.9 7.3
 -2 8 11 21.9 4.7
 -2 8 -11 33.6 6.6
 2 -8 -11 35 10.1
 -3 8 11 24.2 5.7
 3 8 -11 23.6 9.9
 -3 8 -11 34.5 7.1
 3 -8 -11 29.6 10.7
 -4 8 11 8.7 6.4
 -4 8 -11 0.3 5.2
 4 -8 -11 9.9 11
 0 -9 -11 6.5 7.2
 0 9 -11 10.6 5.6
 1 9 -11 3.2 5.9
 -1 9 11 14.1 5.3
 1 -9 -11 11.5 8.6
 -1 9 -11 3 4.6
 2 9 -11 0.4 6.8
 -2 9 11 4.4 4.1
 2 -9 -11 -3.4 9.4
 -2 9 -11 3 5.9
 3 9 -11 2.7 10
 -3 9 11 12.2 5.2
 -3 9 -11 1 5.1
 3 -9 -11 4.6 11.3
 -4 9 11 -0.2 5.6
 -4 9 -11 1.7 6.1
 0 10 -11 11.3 6.3
 1 10 -11 18.5 7.8
 -1 10 -11 14.2 5.9
 1 -10 -11 27.4 11.1
 2 10 -11 17.1 8.3
 -2 10 11 16.9 5.7
 2 -10 -11 31.2 11.8
 -2 10 -11 19.6 6.3
 3 10 -11 3.9 12
 -3 10 11 -1.4 5.4
 -3 10 -11 4.4 6
 3 -10 -11 5.7 10.8
 0 11 -11 3.3 6.2
 1 11 -11 4.7 7.5
 -1 11 -11 12.1 6.3
 2 11 -11 16 10
 2 -11 -11 18.3 13
 -2 11 -11 6.4 6.1
 0 12 -11 -7.4 6.3
 0 0 -12 -0.6 2.1
 1 0 -12 910.61 38.2
 -2 0 -12 58.99 5
 2 0 -12 54.09 7.1
 -3 0 -12 -1.2 3
 3 0 -12 -5.3 5
 -4 0 -12 263.27 15.4
 4 0 -12 231.98 18.2
 -5 0 -12 4.8 7
 5 0 -12 7.9 11.3
 0 -1 -12 260.67 12.7
 0 1 -12 248.38 11.2
 0 1 -12 248.58 12.1
 1 1 -12 237.88 12.6
 -1 -1 -12 236.88 11
 -1 1 -12 229.08 10.6
 1 -1 -12 251.87 13.6
 2 1 -12 140.19 9.8
 -2 1 -12 100.29 6.9
 2 -1 -12 115.89 9.8
 3 1 -12 -5.4 5.5
 -3 -1 -12 -4.8 3.6
 -3 1 -12 0.2 3.1
 3 -1 -12 1.4 5.1
 4 1 -12 11.5 7.5
 -4 -1 -12 38.2 7.4
 -4 1 -12 21.9 6.4
 4 -1 -12 26.8 8.7
 5 1 -12 60.49 14.2
 -5 1 12 78.69 11.8
 -5 -1 -12 70.79 11.8
 5 -1 -12 49.99 13.9
 -5 1 -12 82.19 11.1
 0 2 -12 11.6 2.5
 0 -2 -12 11.3 3.6
 1 2 -12 54.19 5.8
 -1 -2 -12 43 4.3
 1 -2 -12 48.8 6.3
 -1 2 -12 50.99 4.7
 2 2 -12 5.4 3.9
 -2 2 -12 8.6 2.8
 2 -2 -12 -0.5 4
 3 2 -12 350.56 20.4
 -3 2 12 356.16 18.5
 -3 -2 -12 344.77 17.3
 3 -2 -12 357.46 20.8
 -3 2 -12 376.06 17.5
 -4 -2 -12 20.9 6.8
 -4 2 12 15.7 6.9
 4 2 -12 8.5 7.9
 -4 2 -12 24.9 5.8
 4 -2 -12 26.1 9.6
 -5 -2 -12 7.2 10.2
 5 2 -12 10.1 11.8
 -5 2 12 34.7 8.8
 5 -2 -12 18.2 11.9
 -5 2 -12 27 8
 0 -3 -12 12.7 4
 0 3 -12 14.3 3
 -1 3 12 28.7 3.3
 1 3 -12 31.6 4.8
 -1 -3 -12 27 3.9
 1 3 -12 26.7 4.4
 1 -3 -12 29.1 5.8
 -1 3 -12 27.2 4.1
 2 3 -12 28.5 5.2
 -2 3 12 10.4 3.5
 2 -3 -12 12.8 5.3
 -2 3 -12 15.9 3.3
 -3 3 12 149.59 10.7
 -3 -3 -12 155.28 11.2
 3 3 -12 151.18 12.9
 3 -3 -12 156.68 14.4
 -3 3 -12 164.38 10.2
 -4 3 12 163.78 13.2
 -4 -3 -12 202.68 15.3
 -4 3 -12 164.48 12.1
 4 -3 -12 181.48 17.6
 -5 3 12 35.9 8.8
 5 3 -12 17.9 11.3
 -5 3 -12 13.1 7.3
 5 -3 -12 5.4 12.4
 0 4 -12 7.7 3.1
 0 -4 -12 10.7 4.2
 -1 4 12 11.9 2.6
 -1 -4 -12 11 3.6
 1 4 -12 4 3.4
 1 -4 -12 6.2 4.9
 -1 4 -12 12 3.4
 -2 4 12 115.89 7.8
 2 4 -12 122.89 9.8
 -2 4 -12 117.29 8
 2 -4 -12 136.89 12.6
 -3 4 12 184.98 11.9
 3 4 -12 174.18 14
 3 -4 -12 172.48 14.9
 -3 4 -12 189.18 11.4
 -4 -4 -12 183.58 16.3
 -4 4 12 162.58 13.9
 4 4 -12 107.89 13.6
 -4 4 -12 161.58 11.8
 4 -4 -12 151.98 16.5
 5 4 -12 2.8 10.3
 -5 4 12 0.9 7.1
 -5 4 -12 -4.1 5.6
 5 -4 -12 -3.9 10.6
 0 -5 -12 105.19 9.5
 0 5 -12 119.99 8.7
 -1 5 12 91.59 5.7
 -1 -5 -12 76.09 6.8
 1 5 -12 73.29 8.1
 1 -5 -12 97.49 10.3
 -1 5 -12 89.79 7.1
 -2 5 12 81.79 6.6
 2 5 -12 90.49 9.7
 2 -5 -12 88.19 10.8
 -2 5 -12 87.19 8
 3 5 -12 70.19 10.4
 -3 5 12 81.29 8.6
 3 -5 -12 72.89 11.4
 -3 5 -12 107.19 9.6
 -4 5 12 2.4 5.5
 4 5 -12 4.1 9.3
 4 -5 -12 0.3 8.8
 -4 5 -12 14 5.2
 -5 5 12 35.9 9.3
 5 5 -12 24.1 15.2
 5 -5 -12 41.1 13.7
 -5 5 -12 33.7 8.4
 0 6 -12 41.3 6
 0 -6 -12 49.99 7.6
 1 6 -12 2.1 4.3
 -1 6 12 6.4 2.9
 -1 -6 -12 13.2 4.1
 -1 6 -12 4.2 3.7
 1 -6 -12 13.3 6.2
 -2 6 12 139.89 9
 2 6 -12 135.49 12.3
 -2 6 -12 149.29 10.1
 2 -6 -12 163.28 15
 3 6 -12 45 9.9
 -3 6 12 62.19 7.4
 -3 6 -12 46.5 6.8
 3 -6 -12 51.99 11.1
 4 6 -12 24 10.3
 -4 6 12 16.1 6.1
 4 -6 -12 8.5 10
 -4 6 -12 6.5 5.2
 -5 6 12 0.5 6.1
 -5 6 -12 -0.3 6
 5 -6 -12 -1.2 11.2
 0 7 -12 7.4 4.7
 0 -7 -12 6.4 6
 -1 7 12 79.99 6.8
 1 7 -12 88.59 10.2
 1 -7 -12 81.69 11.1
 -1 7 -12 105.19 9.8
 2 7 -12 15 7.4
 2 7 -12 3.6 5.7
 -2 7 12 12.4 3.9
 -2 7 -12 12.3 4.5
 2 -7 -12 -5.8 7.8
 3 7 -12 8.4 7.2
 -3 7 12 3.4 4.2
 -3 7 -12 12.3 5.6
 3 -7 -12 18.6 9
 4 7 -12 14.3 11.8
 -4 7 12 26.3 6.7
 4 -7 -12 23.7 11.6
 -4 7 -12 33.8 7.3
 0 -8 -12 121.99 12
 0 8 12 104.59 9.3
 0 8 -12 95.99 10.5
 1 8 -12 27.9 7.3
 -1 8 12 30.8 5.3
 -1 8 -12 31 6.1
 1 -8 -12 33.3 10.6
 2 8 -12 24.7 8.9
 2 8 -12 1.9 6.5
 -2 8 12 1.2 3.6
 2 -8 -12 3.5 8.2
 -2 8 -12 7.2 5.1
 -3 8 12 99.49 9.5
 3 8 -12 86.99 13.9
 -3 8 -12 85.99 10
 3 -8 -12 91.59 14.8
 4 8 -12 10.8 16.9
 -4 8 12 1.9 5.1
 -4 8 -12 -0.2 5.4
 4 -8 -12 6.9 11.5
 0 -9 -12 25.8 9.2
 0 9 -12 21.6 6.8
 -1 9 12 -1.2 6.1
 1 9 -12 -3 5.7
 1 -9 -12 1.7 8.2
 -1 9 -12 -1.9 4.6
 -2 9 12 1.1 3.9
 2 9 -12 -1.7 6
 2 -9 -12 -11.1 9.1
 -2 9 -12 3.4 5.1
 3 9 -12 43.5 12.4
 -3 9 12 35.6 7.4
 -3 9 -12 44.7 8
 3 -9 -12 36.6 13.6
 0 10 -12 -5.5 5.2
 1 10 -12 12.4 7.7
 -1 10 -12 14.5 5.9
 1 -10 -12 13.7 10.5
 2 10 -12 -7.2 6.7
 -2 10 -12 17 6.3
 2 -10 -12 18.9 12
 -3 10 12 1.9 8
 3 10 -12 9 13.5
 3 -10 -12 -7 11.3
 -3 10 -12 1 5.9
 0 11 -12 6.2 6.3
 1 11 -12 12.7 8
 1 -11 -12 13.8 12.7
 -1 11 -12 6.6 6.4
 2 11 -12 0.1 8.3
 2 -11 -12 32.2 14.4
 -2 11 -12 12.2 6.6
 0 12 -12 4.5 7.6
 0 0 -13 -0.9 2.4
 1 0 -13 588.24 26.3
 2 0 -13 83.79 8.9
 -2 0 -13 89.09 5.7
 3 0 -13 0.6 6
 -3 0 -13 4.2 3.3
 4 0 -13 107.69 13.7
 -4 0 -13 140.19 11.6
 5 0 -13 -3.1 11.2
 -5 0 -13 12.4 8.1
 0 1 -13 358.96 16
 0 1 -13 356.96 14.8
 0 -1 -13 309.27 15.9
 -1 -1 -13 63.99 4.8
 1 1 -13 57.39 6
 -1 1 -13 56.29 4.4
 1 -1 -13 57.29 6.7
 2 1 -13 286.07 15.7
 2 -1 -13 281.37 16.2
 -2 1 -13 259.27 12.6
 3 1 -13 20.1 7.2
 -3 -1 -13 29.5 5.2
 -3 1 -13 29.5 4.7
 3 -1 -13 29.4 7
 -4 -1 -13 73.59 8.9
 4 1 -13 39.4 9.9
 -4 1 -13 47.9 7.3
 4 -1 -13 53.69 10.7
 -5 -1 -13 37 9.8
 5 1 -13 14.2 11.6
 -5 1 13 39.1 9.8
 -5 1 -13 28.6 8.8
 5 -1 -13 25.8 12.1
 0 -2 -13 341.97 17
 0 2 -13 366.16 15.8
 1 2 -13 37 5.1
 -1 -2 -13 33.2 4
 -1 2 -13 40.9 4.1
 1 -2 -13 38.7 6
 2 2 -13 10.9 4.4
 -2 2 -13 12.1 2.9
 2 -2 -13 9.6 4.6
 -3 -2 -13 220.48 12.8
 3 2 -13 249.08 16.4
 3 -2 -13 250.57 16.8
 -3 2 -13 238.08 12.9
 -4 -2 -13 49 9.1
 -4 2 13 37.3 8.3
 4 2 -13 28.7 9.3
 4 -2 -13 32.4 9.7
 -4 2 -13 42.9 6.8
 -5 2 13 39.2 9.7
 5 2 -13 35.8 14
 -5 -2 -13 48.9 13.1
 -5 2 -13 37.6 8.7
 5 -2 -13 43.6 13
 0 -3 -13 0 3.6
 0 3 -13 -1.5 2.1
 1 3 -13 91.19 7.2
 -1 -3 -13 77.09 6.5
 1 3 -13 91.09 7.5
 -1 3 -13 95.79 6.5
 1 -3 -13 90.69 9
 -2 3 13 79.09 7.2
 2 3 -13 70.79 8.1
 -2 3 -13 76.29 6.6
 2 -3 -13 71.09 9
 -3 -3 -13 28.7 6
 3 3 -13 18.1 6.8
 -3 3 13 20.4 5.6
 3 -3 -13 21.4 7.6
 -3 3 -13 30.9 5.3
 -4 3 13 16.9 6.5
 4 3 -13 13 9.7
 -4 -3 -13 18.9 7.8
 -4 3 -13 20.6 6.1
 4 -3 -13 5.7 8.6
 -5 3 13 1.9 6.7
 5 3 -13 1.5 10.7
 5 -3 -13 10.4 14.5
 -5 3 -13 5.3 6.7
 0 -4 -13 35.5 5.9
 0 4 -13 32.8 4.8
 1 4 -13 121.59 9.2
 -1 -4 -13 123.29 8.1
 1 -4 -13 117.49 10.8
 -1 4 -13 125.79 8.2
 2 4 -13 91.29 9.4
 -2 4 13 87.79 7
 -2 4 -13 89.49 7.1
 2 -4 -13 84.69 10.2
 3 4 -13 89.89 11.5
 -3 4 13 120.89 10.5
 -3 4 -13 102.09 8.4
 3 -4 -13 112.39 13.2
 4 4 -13 43.2 10
 -4 4 13 51.99 8.4
 -4 4 -13 46.4 7.6
 4 -4 -13 42.1 11
 -5 4 13 1.1 7.2
 5 4 -13 36.7 13.1
 5 -4 -13 6.2 11.5
 -5 4 -13 3.8 6.3
 0 -5 -13 8 5.1
 0 5 -13 7.5 3.6
 1 5 -13 4.5 3.8
 -1 -5 -13 -4.9 4.1
 -1 5 13 1.8 2.1
 -1 5 -13 3.8 3.1
 1 -5 -13 -0.9 5.5
 -2 5 13 14.3 3.7
 2 5 -13 19.5 6.3
 2 -5 -13 14.1 7.6
 -2 5 -13 17.5 4
 -3 5 13 110.99 10.1
 3 5 -13 107.59 12.1
 3 -5 -13 105.09 13.4
 -3 5 -13 101.99 9.4
 4 5 -13 7.1 9.2
 -4 5 13 35.2 7.9
 4 -5 -13 49.6 11.7
 -4 5 -13 49.1 7.8
 5 5 -13 -0.8 13.1
 -5 5 13 10.4 7.9
 5 -5 -13 26.8 13.7
 -5 5 -13 20.4 7.3
 0 -6 -13 75.59 9.3
 0 6 -13 73.69 8.3
 -1 6 13 13.6 3.2
 -1 -6 -13 11.3 4.4
 1 6 -13 8.9 4.9
 1 -6 -13 1.9 6.4
 -1 6 -13 14.3 4.4
 -2 6 13 368.36 17.6
 2 6 -13 384.96 21.5
 -2 6 -13 385.96 19
 2 -6 -13 380.76 22.8
 3 6 -13 23 8.4
 -3 6 13 55.99 7
 3 -6 -13 42.1 10.7
 -3 6 -13 44.8 6.6
 4 6 -13 63.59 12.8
 -4 6 13 75.29 9.4
 4 -6 -13 70.99 13.7
 -4 6 -13 87.29 10
 -5 6 13 3.3 6.7
 -5 6 -13 4.1 6.6
 0 7 -13 2 4.1
 0 -7 -13 -2.1 5.7
 1 7 -13 35.4 7.4
 -1 7 13 25.2 4.4
 1 -7 -13 20.7 8.6
 -1 7 -13 33.3 6
 -2 7 13 47.9 5.8
 2 7 -13 28.4 7.7
 2 7 -13 48.4 9.4
 -2 7 -13 48.8 6.8
 2 -7 -13 28.2 9.7
 -3 7 13 5.2 4.1
 3 7 -13 2.7 7.8
 -3 7 -13 0.9 3.9
 3 -7 -13 0.7 9.3
 -4 7 13 80.19 9.9
 4 7 -13 51.59 12.1
 -4 7 -13 69.89 9.2
 4 -7 -13 65.09 13.9
 0 8 -13 29.8 6.9
 0 -8 -13 19.6 7.9
 -1 8 13 14 4.7
 1 8 -13 12.3 6
 1 -8 -13 18.4 8.9
 -1 8 -13 10.4 5.2
 2 8 -13 11 7.1
 2 8 -13 54.49 10.5
 -2 8 13 32.6 5.6
 -2 8 -13 27.6 6.5
 2 -8 -13 38.6 11.1
 -3 8 13 94.49 9.3
 3 8 -13 78.59 13.2
 -3 8 -13 89.09 10.4
 3 -8 -13 74.79 13.9
 4 8 -13 -2.1 12.3
 -4 8 13 2.5 6.2
 -4 8 -13 1.6 5.6
 4 -8 -13 -2.9 10.8
 0 -9 -13 17.5 8.7
 0 9 -13 13 6.1
 1 9 -13 0.9 6.4
 -1 9 -13 1.1 5.5
 1 -9 -13 16.9 10.2
 2 9 -13 35.7 11.4
 2 9 -13 18.3 8
 -2 9 -13 21.4 6.4
 2 -9 -13 38.4 12.5
 3 9 -13 15.7 10.2
 -3 9 13 17.6 5.7
 3 -9 -13 -6 11.6
 -3 9 -13 17.5 6
 0 10 -13 -1.9 5.5
 1 10 -13 18 8.1
 1 -10 -13 18.7 11.3
 -1 10 -13 2.4 5.6
 2 10 -13 0.9 7
 -2 10 -13 1.7 5.3
 2 -10 -13 12.7 11.1
 3 10 -13 11.1 16.2
 -3 10 -13 1.9 6.1
 3 -10 -13 -9.4 12
 0 11 -13 4.2 6.9
 1 11 -13 4 7.9
 -1 11 -13 6.3 6.7
 1 -11 -13 10.7 13
 2 11 -13 -4.9 8.9
 2 -11 -13 8.1 14.4
 -2 11 -13 9.7 6.3
 0 0 -14 36.1 4.6
 1 0 -14 6.1 3.4
 -1 0 -14 3.4 2.3
 2 0 -14 170.28 12.2
 -2 0 -14 187.08 9.1
 -3 0 -14 75.29 6.9
 3 0 -14 86.09 10.4
 -4 0 -14 7.4 5
 4 0 -14 4.5 8.2
 5 0 -14 -6.2 10.8
 -5 0 -14 24.5 8.4
 0 -1 -14 376.76 17.7
 0 1 -14 368.26 17.2
 0 1 -14 374.06 16.1
 1 1 -14 109.59 8.4
 -1 -1 -14 116.19 7.2
 1 -1 -14 122.39 9.2
 -2 -1 -14 50.19 4.4
 2 1 -14 51.79 7.2
 -2 1 -14 48.4 4.8
 2 -1 -14 60.59 8.3
 3 1 -14 431.06 24.2
 -3 -1 -14 433.26 19.8
 -3 1 -14 435.36 19.9
 3 -1 -14 440.76 24
 4 1 -14 40.5 9.5
 -4 -1 -14 46.7 7.5
 4 -1 -14 41.3 10.7
 -4 1 -14 63.99 8
 -5 -1 -14 11.4 8.9
 -5 1 14 40.8 10.2
 5 1 -14 26.2 13
 5 -1 -14 29.5 12.2
 -5 1 -14 46.2 9
 0 -2 -14 297.47 15.5
 0 2 -14 320.67 14.2
 -1 -2 -14 179.78 9.9
 1 2 -14 204.68 11.4
 -1 2 -14 185.68 9.6
 1 -2 -14 190.78 12.4
 2 2 -14 64.49 7.7
 2 -2 -14 61.79 8.1
 -2 2 -14 65.99 5.3
 -3 -2 -14 285.67 14.5
 3 2 -14 291.37 18.5
 3 -2 -14 288.37 18.9
 -3 2 -14 279.67 14.6
 -4 -2 -14 -6.7 5.9
 -4 2 14 7.6 6.2
 4 2 -14 6.4 8.4
 -4 2 -14 5.1 4.8
 4 -2 -14 0.8 8.4
 5 2 -14 79.19 15.6
 -5 2 14 107.09 13
 -5 2 -14 95.29 11.2
 5 -2 -14 72.59 16
 0 -3 -14 1.3 4
 0 3 -14 2.1 2.6
 1 3 -14 57.99 6.3
 -1 -3 -14 39.9 5.3
 1 3 -14 47.6 6
 1 -3 -14 62.39 7.7
 -1 3 -14 54.89 5.5
 2 3 -14 17.1 5.3
 -2 3 14 11.1 3.9
 -2 3 -14 14.1 3.5
 2 -3 -14 24.7 6.6
 3 3 -14 2.9 6
 -3 3 14 16.9 5.3
 -3 3 -14 16.2 4
 3 -3 -14 0.7 6.5
 -4 3 14 28.6 7.4
 4 3 -14 10.5 8.5
 -4 3 -14 25 6.1
 4 -3 -14 22.4 9.3
 5 3 -14 1.5 11.1
 -5 3 14 17.1 8.1
 5 -3 -14 2 11.3
 -5 3 -14 7.9 7
 0 4 -14 51.39 5.9
 0 -4 -14 40.3 6.5
 1 4 -14 177.38 11.1
 -1 -4 -14 155.88 9.9
 1 4 -14 182.98 11.5
 1 -4 -14 174.58 12.6
 -1 4 -14 184.48 10.3
 2 4 -14 213.58 14.2
 -2 4 14 209.88 11.6
 -2 4 -14 213.78 11.8
 2 -4 -14 236.98 15.6
 3 4 -14 176.18 15
 -3 4 14 169.08 11.4
 3 -4 -14 148.19 15.4
 -3 4 -14 155.18 10.4
 -4 4 14 76.89 9.9
 4 4 -14 59.99 12.2
 4 -4 -14 72.69 12.9
 -4 4 -14 57.99 8
 -5 4 14 19.6 8.3
 5 4 -14 29.9 12.9
 -5 4 -14 8 6.8
 5 -4 -14 12.3 12.5
 0 5 -14 18.2 4.6
 0 -5 -14 15.4 6.2
 1 5 -14 8.7 4.5
 -1 -5 -14 20.8 5.3
 -1 5 -14 26.4 4.9
 1 -5 -14 16.1 6.7
 2 5 -14 42 7.4
 -2 5 14 42.8 5.3
 2 -5 -14 34.5 8.8
 -2 5 -14 55.09 6.6
 3 5 -14 4.2 7.1
 -3 5 14 1.1 3.8
 -3 5 -14 5.3 3.9
 3 -5 -14 3.8 7.9
 -4 5 14 25.3 7.4
 4 5 -14 16.6 10.1
 4 -5 -14 22 10.8
 -4 5 -14 22.8 6.2
 5 5 -14 11.8 15.1
 -5 5 14 15.8 8.3
 5 -5 -14 -1.5 12.2
 -5 5 -14 2.4 6.7
 0 6 -14 21.6 5.2
 0 -6 -14 4.5 6.1
 -1 -6 -14 158.68 10.5
 1 6 -14 142.99 11.7
 1 -6 -14 164.08 14.2
 -1 6 -14 169.38 10.8
 2 6 -14 199.98 14.2
 -2 6 14 158.68 10.1
 2 -6 -14 169.08 16.2
 -2 6 -14 161.08 11
 -3 6 14 23 5.1
 3 6 -14 23.9 8.3
 -3 6 -14 17.1 4.9
 3 -6 -14 32.6 10.3
 4 6 -14 78.99 13.8
 -4 6 14 111.59 11.1
 -4 6 -14 130.39 12.3
 4 -6 -14 96.19 15.4
 0 -7 -14 5.8 6.4
 0 7 -14 -0.9 4.1
 -1 7 14 108.09 7.6
 1 7 -14 80.69 10.3
 1 -7 -14 124.59 14.2
 -1 7 -14 90.29 9.5
 -2 7 14 16.5 4.3
 2 7 -14 28.8 8.7
 2 7 -14 23.1 7.3
 -2 7 -14 20.9 5.5
 2 -7 -14 14.1 9.5
 -3 7 14 -1.1 4.3
 3 7 -14 2.9 8.2
 3 -7 -14 -6.1 9
 -3 7 -14 5.5 4.9
 4 7 -14 28.7 12
 -4 7 14 27.3 7.1
 4 -7 -14 25.3 12.1
 -4 7 -14 33.6 7.5
 0 8 -14 10.4 5.3
 0 -8 -14 22.2 7.5
 1 8 -14 0.7 5.5
 -1 8 -14 8.2 4.9
 1 -8 -14 5.1 8.4
 2 8 -14 26.3 9.4
 2 8 -14 15.8 8.4
 -2 8 14 18.9 5.2
 -2 8 -14 18.3 6.1
 2 -8 -14 16.6 10.1
 -3 8 14 4 4.6
 3 8 -14 2.8 10.2
 3 -8 -14 -5.3 10.8
 -3 8 -14 -2.3 4.5
 -4 8 14 5.2 6.5
 4 8 -14 11.5 12.8
 4 -8 -14 10.8 12.4
 -4 8 -14 18.5 7.1
 0 9 -14 23.1 7.4
 0 -9 -14 49.8 13.2
 1 9 -14 12 7.1
 -1 9 -14 15.4 6
 1 -9 -14 21.5 11.5
 2 9 -14 39.4 11.8
 2 9 -14 18.6 8.3
 2 -9 -14 26.8 12.4
 -2 9 -14 29.4 7.6
 3 9 -14 16.3 12.1
 3 -9 -14 2.5 12.3
 -3 9 -14 2.2 5.3
 0 10 -14 0.8 5.9
 1 10 -14 12.2 7.1
 -1 10 -14 13.5 6.6
 1 -10 -14 23 11.9
 2 10 -14 18.5 13.5
 2 10 -14 -2.2 7.7
 2 -10 -14 14.3 12.5
 -2 10 -14 4.3 5.5
 3 10 -14 -1.8 13.1
 0 11 -14 9.2 6.9
 1 11 -14 3.7 7.4
 -1 11 -14 -0.4 6.5
 1 -11 -14 24.5 16.4
 2 11 -14 23.8 15
 0 0 -15 -2.2 2.6
 -1 0 -15 46 4.7
 1 0 -15 40.9 5.9
 2 0 -15 0.1 4.5
 -3 0 -15 32.2 4.8
 3 0 -15 27.2 7.7
 4 0 -15 14.7 8.8
 -4 0 -15 1.9 5
 5 0 -15 -0.8 12.9
 -5 0 -15 2.3 7.2
 0 1 -15 371.16 17.8
 0 -1 -15 391.86 18.5
 0 1 -15 385.96 16.6
 1 1 -15 107.69 8.5
 -1 -1 -15 102.19 7.2
 1 -1 -15 119.19 9.3
 -1 1 -15 92.89 5.9
 -2 -1 -15 29.3 3.9
 2 1 -15 25.2 5.7
 2 -1 -15 33.3 6.8
 -2 1 -15 33.9 4
 -3 -1 -15 57.59 6
 3 1 -15 62.59 9.6
 3 -1 -15 45 8.8
 -3 1 -15 56.19 6.2
 -4 -1 -15 11.7 6.1
 4 1 -15 12.1 8.8
 4 -1 -15 8.9 9
 -4 1 -15 13.7 5.5
 -5 1 15 81.19 12.3
 5 1 -15 32.3 15
 -5 1 -15 71.79 9.7
 5 -1 -15 80.19 15.8
 0 2 -15 316.47 14.4
 0 -2 -15 311.47 16.1
 1 2 -15 11.1 3.9
 1 -2 -15 0.9 4.5
 -1 2 -15 5.6 2.7
 2 2 -15 203.68 13.6
 2 -2 -15 207.78 14.4
 -2 2 -15 205.08 10.7
 3 2 -15 196.48 15.5
 -3 2 -15 198.98 11.6
 3 -2 -15 200.58 15.8
 -4 2 15 -2.4 5.7
 4 2 -15 2.6 8
 -4 2 -15 0.4 4.6
 4 -2 -15 2.5 9
 -5 2 15 77.79 12.2
 5 2 -15 60.69 15.4
 5 -2 -15 72.89 15.6
 -5 2 -15 72.89 10.4
 0 -3 -15 8.1 4.4
 0 3 -15 6.7 3
 1 3 -15 13.2 4.1
 -1 -3 -15 10.9 4.1
 1 3 -15 8.5 3.8
 1 -3 -15 14.5 5.4
 -1 3 -15 12.1 3.2
 -2 3 15 32.4 5.3
 2 3 -15 38.1 6.8
 -2 3 -15 30.7 4.4
 2 -3 -15 40.4 7.9
 -3 3 15 25 5.8
 3 3 -15 16.3 7.6
 -3 3 -15 22.1 4.6
 3 -3 -15 17.6 8.5
 -4 3 15 30.8 7.5
 4 3 -15 19.2 9.7
 -4 3 -15 25.6 6.6
 4 -3 -15 7.3 8.9
 5 3 -15 16.8 12.4
 -5 3 15 6.3 6.8
 -5 3 -15 4.9 7.1
 5 -3 -15 14.2 12.7
 0 -4 -15 0.4 4.7
 0 4 -15 2.1 3
 1 4 -15 214.08 12.4
 -1 -4 -15 166.18 11.1
 1 4 -15 182.58 11.8
 -1 4 -15 202.48 11
 1 -4 -15 184.68 13.9
 2 4 -15 241.98 15.7
 -2 4 15 253.87 12.9
 2 -4 -15 262.87 17.8
 -2 4 -15 236.68 13.1
 3 4 -15 47.7 8.9
 -3 4 15 48.7 7.2
 -3 4 -15 47.2 6.2
 3 -4 -15 38.9 10.5
 -4 4 15 82.79 10.3
 4 4 -15 73.19 12.4
 -4 4 -15 100.69 10.1
 4 -4 -15 70.09 13.3
 -5 4 15 32.8 9.4
 5 4 -15 30.2 13.3
 5 -4 -15 22.7 13.7
 -5 4 -15 28.4 8.2
 0 5 -15 157.98 10.7
 0 -5 -15 173.58 12.9
 1 5 -15 32.6 6.1
 -1 -5 -15 18.1 5.6
 1 -5 -15 29.1 8.1
 -1 5 -15 25 4.9
 -2 5 15 33.3 4.9
 2 5 -15 39.5 7.6
 2 -5 -15 24.2 8.8
 -2 5 -15 36.5 5.6
 3 5 -15 1.7 6.7
 -3 5 15 1.4 4
 3 -5 -15 -0.4 8
 -3 5 -15 5.3 4
 -4 5 15 21.1 7.1
 4 5 -15 9.2 9.6
 -4 5 -15 25.8 6.2
 4 -5 -15 6.6 10.2
 5 5 -15 4 12.9
 -5 5 15 -2.9 7.2
 -5 5 -15 2 6.5
 5 -5 -15 -16.2 11.7
 0 6 -15 2.4 4.2
 0 -6 -15 4.9 6.4
 1 6 -15 10.1 5.2
 1 -6 -15 -6.2 7.3
 -1 6 -15 3.3 4.1
 -2 6 15 39.8 5.7
 2 6 -15 50.69 9
 2 -6 -15 66.59 11.6
 -2 6 -15 47.9 7.2
 3 6 -15 2.9 7.5
 -3 6 15 9.5 4.6
 3 -6 -15 3.8 8.7
 -3 6 -15 0.3 4
 -4 6 15 36.8 7.4
 4 6 -15 42.2 12
 4 -6 -15 21.3 12
 -4 6 -15 32.3 7.1
 0 7 -15 -3.7 4.4
 0 -7 -15 -5.3 6.4
 1 7 -15 97.59 10.9
 1 -7 -15 80.69 12.9
 -1 7 -15 79.49 8.9
 -2 7 15 56.59 6.4
 2 7 -15 86.59 12.1
 2 -7 -15 60.49 12.6
 -2 7 -15 66.59 8.7
 3 7 -15 0.4 7.8
 -3 7 15 -1.9 4.2
 3 -7 -15 6.1 9.5
 -3 7 -15 2.3 4.8
 -4 7 15 23.5 7
 4 7 -15 13.4 11.8
 -4 7 -15 29.1 7.6
 4 -7 -15 20.5 12.6
 0 8 -15 -0.2 4.7
 0 -8 -15 -0.8 7.4
 1 8 -15 2.9 5.7
 -1 8 -15 2.4 4.4
 1 -8 -15 -8.4 7.7
 2 8 -15 13.7 9.4
 2 8 -15 11.4 8.3
 -2 8 -15 3.3 4.7
 2 -8 -15 -7.5 9.1
 -3 8 15 6.6 5.1
 3 8 -15 -4.5 9
 -3 8 -15 6.7 4.8
 3 -8 -15 9.6 10.6
 -4 8 15 11.8 7
 4 8 -15 -1.8 12.8
 -4 8 -15 4.9 6.1
 4 -8 -15 19.5 13.8
 0 9 -15 16.8 6.7
 1 9 -15 18.5 8.3
 1 -9 -15 24.3 12.8
 -1 9 -15 14.9 6.3
 2 9 -15 9.2 7.7
 2 9 -15 32.7 11.1
 2 -9 -15 40.2 13.3
 -2 9 -15 22.7 6.4
 3 9 -15 17.8 12.4
 3 -9 -15 20.2 13.7
 -3 9 -15 13.5 6.7
 0 10 -15 -2.3 5.9
 1 10 -15 -4.2 6.6
 -1 10 -15 1 6
 1 -10 -15 18.7 12.8
 2 10 -15 12.2 12.8
 2 10 -15 -8 7.6
 2 -10 -15 -15.4 13
 -2 10 -15 4.2 5.8
 0 11 -15 1.2 7
 1 11 -15 -6.3 8.4
 -1 11 -15 2.8 6.6
 0 0 -16 -1.2 3.2
 -1 0 -16 56.49 5.6
 1 0 -16 58.49 7.2
 2 0 -16 26.6 6.6
 3 0 -16 -6.5 6.3
 -3 0 -16 -0.4 3.2
 -4 0 -16 0.6 5.5
 4 0 -16 1.6 8.1
 5 0 -16 -11 12.6
 0 -1 -16 96.49 7.6
 0 1 -16 63.19 6.5
 0 1 -16 73.59 5.5
 1 1 -16 27.3 4.9
 -1 -1 -16 35 4.9
 1 -1 -16 23.9 5.7
 -1 1 -16 32.5 3.6
 2 1 -16 1 4.4
 -2 -1 -16 0.3 2.7
 -2 1 -16 3.4 2.6
 2 -1 -16 5.7 5.1
 3 1 -16 0.1 6.4
 -3 1 -16 6 3.5
 3 -1 -16 8.6 6.3
 4 1 -16 10.7 8.8
 -4 -1 -16 10.6 5.8
 4 -1 -16 -7.6 8.1
 -4 1 -16 9.8 5.1
 -5 1 16 38.3 10.6
 5 1 -16 27 14.6
 5 -1 -16 41.8 14.1
 -5 1 -16 43.1 8.9
 0 -2 -16 58.99 7.1
 0 2 -16 68.49 5.6
 0 2 -16 63.59 6.6
 1 2 -16 12.5 4.2
 -1 -2 -16 10.6 3.8
 -1 2 -16 6 2.5
 1 -2 -16 4.4 4.5
 2 2 -16 0.7 4.3
 -2 2 -16 5.2 3
 2 -2 -16 8 5.2
 3 2 -16 64.29 9.9
 -3 2 -16 69.39 6.9
 3 -2 -16 47.1 9.9
 -4 2 16 0 6.3
 4 2 -16 -2.9 8.4
 4 -2 -16 -1.5 8.2
 -4 2 -16 -2.7 4.3
 -5 2 16 64.89 10.9
 5 2 -16 46.8 14.4
 5 -2 -16 33.4 14.1
 -5 2 -16 48.9 9.4
 0 -3 -16 15.5 5.3
 0 3 -16 19.4 4
 1 3 -16 240.88 14
 -1 -3 -16 268.57 13.8
 1 3 -16 253.77 14.6
 -1 3 -16 264.07 13
 1 -3 -16 267.77 16.1
 -2 3 16 33.6 5.2
 2 3 -16 32.7 6.8
 -2 3 -16 33.2 5
 2 -3 -16 21.4 6.9
 3 3 -16 11.6 7.1
 -3 3 16 33.6 6.5
 3 -3 -16 9.9 7.4
 -3 3 -16 17.9 4.2
 -4 3 16 16.8 7
 4 3 -16 4.9 9.2
 -4 3 -16 12.2 5.2
 4 -3 -16 13.5 9.6
 5 3 -16 9.1 12.3
 -5 3 16 8.4 7.5
 -5 3 -16 10 7.4
 5 -3 -16 7 12.7
 0 4 -16 43.6 5.7
 0 -4 -16 41.4 7.2
 -1 -4 -16 46.6 6.7
 1 4 -16 53.79 7.1
 1 4 -16 73.99 7.8
 -1 4 -16 53.89 6.3
 1 -4 -16 57.79 9.1
 -2 4 16 178.68 10.9
 2 4 -16 211.28 14.2
 -2 4 -16 201.28 11.5
 2 -4 -16 196.68 15.6
 -3 4 16 34.4 6.9
 3 4 -16 22.4 8.1
 -3 4 -16 20.2 5.1
 3 -4 -16 36.9 10.1
 4 4 -16 22.5 9.7
 -4 4 16 7.9 6.1
 4 -4 -16 -1 8.9
 -4 4 -16 14.1 5.7
 -5 4 16 24.8 9
 5 4 -16 26.6 15
 -5 4 -16 30.6 8.6
 5 -4 -16 46.7 15.5
 0 5 -16 25.4 5.1
 0 -5 -16 14.1 6.9
 1 5 -16 82.39 9.2
 -1 -5 -16 65.39 7.9
 1 -5 -16 82.69 11
 -1 5 -16 82.49 8
 2 5 -16 7.4 5.7
 -2 5 16 4.2 3.3
 -2 5 -16 8 3.9
 2 -5 -16 5.4 7.7
 3 5 -16 -0.4 7
 -3 5 16 7 4.7
 -3 5 -16 6.3 4.1
 3 -5 -16 7.1 9.5
 -4 5 16 -5.7 5.4
 4 5 -16 7.1 10.2
 -4 5 -16 4.9 5.3
 4 -5 -16 0.1 9.8
 0 6 -16 5.7 4.8
 0 -6 -16 0.6 6.3
 1 6 -16 80.39 9.6
 -1 6 -16 89.49 9
 1 -6 -16 134.89 14.1
 -2 6 16 55.39 6.3
 2 6 -16 67.69 9.8
 2 -6 -16 72.19 12.3
 -2 6 -16 68.89 8.2
 3 6 -16 6.8 8.6
 -3 6 16 3.7 4.4
 3 -6 -16 -4.1 9.5
 -3 6 -16 0.1 4
 -4 6 16 51.39 7.6
 4 6 -16 31.5 11.8
 -4 6 -16 41.1 7.8
 4 -6 -16 37.8 12.8
 0 7 -16 4 4.8
 0 -7 -16 7 7.9
 1 7 -16 9.8 6.2
 -1 7 -16 11.9 5.1
 1 -7 -16 7.7 9.3
 2 7 -16 39.5 9.4
 2 -7 -16 22.4 10.2
 -2 7 -16 26.7 6.4
 3 7 -16 5.2 8.9
 -3 7 16 3.3 5.2
 3 -7 -16 0.5 9.5
 -3 7 -16 0.8 4.7
 -4 7 16 22.6 7.3
 4 7 -16 8.8 11.9
 4 -7 -16 19 13.5
 -4 7 -16 28.4 6.9
 0 -8 -16 -7.2 8.2
 0 8 -16 -2.4 4.9
 1 8 -16 2.8 6
 1 -8 -16 -6.1 11
 -1 8 -16 -4 4.5
 2 8 -16 14.9 10.6
 2 8 -16 6.5 7.3
 -2 8 -16 -0.3 4.8
 2 -8 -16 5.8 10.3
 3 8 -16 -3.7 9.2
 3 -8 -16 22.6 11.6
 -3 8 -16 11.1 5.6
 0 9 -16 33.2 8.1
 1 9 -16 17.3 7.9
 1 -9 -16 19.9 12.7
 -1 9 -16 4.3 5.8
 2 9 -16 15.8 10.4
 2 9 -16 16.3 9.1
 -2 9 -16 14.4 6.5
 2 -9 -16 20.2 12.4
 3 9 -16 4.5 12.3
 -3 9 -16 2 6
 3 -9 -16 0.9 12.3
 0 10 -16 2 6.8
 1 10 -16 8.4 7.9
 -1 10 -16 -4.6 5.8
 1 -10 -16 15.9 13.4
 2 10 -16 1.7 8.8
 2 10 -16 4.8 12.3
 2 -10 -16 -8 13.5
 -2 10 -16 9.2 6.8
 0 11 -16 1.3 7.4
 1 11 -16 7.9 9.1
 -1 11 -16 -3.8 7.4
 0 0 -17 -4.2 3.2
 -1 0 -17 2.5 3.1
 1 0 -17 6.7 5.3
 2 0 -17 12.9 5.9
 -3 0 -17 136.99 8.6
 3 0 -17 107.99 12.8
 -4 0 -17 0.8 4.8
 4 0 -17 16.5 9.3
 5 0 -17 2.6 11.9
 0 -1 -17 159.38 10.4
 0 1 -17 146.79 9.5
 0 1 -17 146.89 8.3
 -1 -1 -17 28.5 5.2
 1 1 -17 32.9 6
 1 -1 -17 28.2 5.9
 -2 -1 -17 40.4 4.6
 2 1 -17 39.4 7.3
 2 -1 -17 38.5 7.5
 -2 1 -17 37.2 4.2
 3 1 -17 45.8 9.5
 -3 1 -17 54.89 5.9
 3 -1 -17 48.2 9.8
 4 1 -17 4.1 9.2
 4 -1 -17 -11.2 8.9
 -4 1 -17 0.1 4.5
 5 1 -17 -1.3 12.5
 -5 1 17 4.2 8.8
 5 -1 -17 -1 12.1
 0 2 -17 5.8 3.6
 0 -2 -17 8.4 4.4
 0 2 -17 6.8 3.4
 -1 -2 -17 31.2 5
 1 2 -17 31.1 5.6
 -1 2 -17 23.6 3.9
 1 -2 -17 18 5.7
 2 2 -17 59.29 8.3
 2 -2 -17 95.99 10.7
 -2 2 -17 76.69 6.4
 3 2 -17 22.2 7.7
 -3 2 -17 22.9 4.4
 3 -2 -17 34 8.8
 -4 2 17 2.4 6.8
 4 2 -17 9.6 9.5
 -4 2 -17 6.8 5
 4 -2 -17 -2 9.1
 -5 2 17 8.6 8.6
 5 2 -17 13.7 12.1
 5 -2 -17 4.2 12.6
 -5 2 -17 6.3 7.8
 0 -3 -17 9.4 5.3
 0 3 -17 7.4 3.5
 1 3 -17 12.8 4.8
 -1 -3 -17 11 5
 1 3 -17 17.2 4.7
 -1 3 -17 14.1 3.6
 1 -3 -17 12.1 6.2
 2 3 -17 240.38 15.7
 -2 3 17 261.57 13.2
 2 -3 -17 260.37 17.3
 -2 3 -17 228.08 12.7
 3 3 -17 15.3 7.1
 -3 3 17 31.8 6.7
 -3 3 -17 10.8 4.3
 3 -3 -17 11.8 8.8
 -4 3 17 7.4 7
 4 3 -17 20.1 10.3
 -4 3 -17 15.8 5.4
 4 -3 -17 17.4 10.3
 -5 3 17 39.7 9.6
 5 3 -17 30.7 13.3
 -5 3 -17 31.7 8.7
 5 -3 -17 34.9 14.8
 0 4 -17 240.28 13.4
 0 -4 -17 244.58 15.5
 1 4 -17 307.47 17.3
 1 4 -17 317.77 17.8
 -1 -4 -17 328.97 16.8
 1 -4 -17 334.87 19.9
 -1 4 -17 344.27 16.5
 -2 4 17 107.99 8.7
 2 4 -17 104.59 11.1
 2 -4 -17 87.09 12.2
 -2 4 -17 105.59 8.5
 -3 4 17 3.3 4.8
 3 4 -17 12 7.7
 -3 4 -17 -2.3 3.8
 3 -4 -17 3 8.3
 4 4 -17 22.9 10.3
 -4 4 17 27.1 7.7
 -4 4 -17 32.7 6.7
 4 -4 -17 24.5 11.2
 -5 4 17 0.3 8.1
 5 4 -17 14.5 14.5
 -5 4 -17 12.2 7.6
 5 -4 -17 3.1 13.2
 0 5 -17 46.1 6.8
 0 -5 -17 56.79 9.2
 1 5 -17 112.79 11.2
 1 5 -17 122.39 10.4
 -1 5 -17 133.99 9.7
 1 -5 -17 134.39 13.9
 2 5 -17 57.19 9
 -2 5 17 54.19 5.8
 2 -5 -17 65.69 11.3
 -2 5 -17 54.49 7.2
 -3 5 17 32.4 6.4
 3 5 -17 35 9.8
 -3 5 -17 33.4 5.6
 3 -5 -17 24.4 10.4
 -4 5 17 27.3 7.8
 4 5 -17 1.7 10.3
 4 -5 -17 6.3 11
 -4 5 -17 29.5 6.9
 0 6 -17 -0.3 4.1
 0 -6 -17 -2.5 6.7
 1 6 -17 54.79 8.5
 -1 6 -17 52.19 7.3
 1 -6 -17 60.39 11.5
 2 6 -17 29.5 7.8
 -2 6 17 13.9 5.3
 -2 6 -17 17.2 5.8
 2 -6 -17 19 9.5
 -3 6 17 7.2 4.7
 3 6 -17 2.5 8.5
 3 -6 -17 2.9 9.4
 -3 6 -17 -1.5 4.2
 -4 6 17 99.59 10.8
 4 6 -17 78.79 14.9
 -4 6 -17 89.49 10.3
 4 -6 -17 51.79 14.2
 0 7 -17 22.5 6
 0 -7 -17 38.5 9.2
 1 7 -17 26.5 7.2
 -1 7 -17 36.3 7.1
 1 -7 -17 60.89 12.1
 2 7 -17 43.7 10.3
 2 -7 -17 37 11.7
 -2 7 -17 49.2 7.6
 3 7 -17 3.9 9.6
 3 -7 -17 -10.3 10.5
 -3 7 -17 6.2 5.1
 -4 7 17 8 7.5
 4 7 -17 5.7 13.1
 -4 7 -17 11.2 6.4
 4 -7 -17 10.6 13.1
 0 8 -17 -8 4.7
 1 8 -17 -7.6 5
 -1 8 -17 -4.8 4.7
 1 -8 -17 -2.5 10
 2 8 -17 34.5 10.7
 -2 8 -17 11.7 5.7
 2 -8 -17 25.2 12
 3 8 -17 15.7 11.7
 -3 8 -17 4.9 6.5
 3 -8 -17 15.1 12.5
 0 9 -17 6.9 6.7
 1 9 -17 5.5 7.8
 1 -9 -17 9 12.3
 -1 9 -17 19.8 6.9
 2 9 -17 12.2 8.8
 2 9 -17 13.5 11.7
 -2 9 -17 7.8 5.8
 2 -9 -17 8.5 11.8
 3 9 -17 6.3 12.7
 3 -9 -17 -1.7 14.1
 -3 9 -17 5.4 6.4
 0 10 -17 2.3 6.9
 1 10 -17 6.2 8.3
 -1 10 -17 4.5 7.1
 1 -10 -17 9.7 15.7
 2 10 -17 26.9 14.9
 2 10 -17 22.8 10.4
 2 -10 -17 37.5 16.4
 -2 10 -17 13.1 6.9
 0 11 -17 13.3 9.5
 0 0 -18 70.59 7.8
 -1 0 -18 11.8 3.7
 1 0 -18 8.7 5
 2 0 -18 68.29 9.3
 -2 0 -18 77.39 6.9
 3 0 -18 133.09 13.9
 4 0 -18 11.4 9.6
 5 0 -18 -9.1 12.6
 0 1 -18 356.36 17.3
 0 -1 -18 346.67 17.8
 0 1 -18 324.27 15.4
 1 1 -18 33.1 6.4
 -1 -1 -18 62.79 6.8
 -1 1 -18 55.29 6.1
 1 -1 -18 54.29 7.9
 2 1 -18 14.3 6
 -2 -1 -18 9.2 4.1
 -2 1 -18 6.3 2.9
 2 -1 -18 11 6.5
 3 1 -18 41.4 9.5
 3 -1 -18 37.4 9.5
 -3 1 -18 53.99 6.1
 4 1 -18 4.3 8.7
 -4 1 -18 22.3 5.9
 4 -1 -18 6.9 10.8
 -5 1 18 7.6 9.2
 5 1 -18 -13.4 13.5
 5 -1 -18 5.2 14.1
 0 2 -18 407.86 18.2
 0 -2 -18 401.06 20.2
 0 2 -18 385.26 19.3
 -1 -2 -18 77.19 7.4
 1 2 -18 61.09 7.9
 1 -2 -18 80.89 9.4
 -1 2 -18 73.49 6
 2 2 -18 9.8 5.8
 -2 2 -18 8.6 3.6
 2 -2 -18 16 6.7
 3 2 -18 56.89 10.3
 -3 2 -18 60.69 6.5
 3 -2 -18 43.5 10.1
 4 2 -18 9.6 9.7
 -4 2 18 -0.2 6.8
 -4 2 -18 7.8 5.6
 4 -2 -18 0.9 9.1
 5 2 -18 8.9 13.4
 -5 2 18 22.2 9.5
 5 -2 -18 14.7 14.2
 0 3 -18 102.69 7.9
 0 -3 -18 95.79 9.8
 -1 -3 -18 80.79 8.2
 1 3 -18 74.09 8.1
 1 3 -18 92.09 9.5
 1 -3 -18 67.39 9.7
 -1 3 -18 87.79 7.2
 -2 3 18 328.87 16.4
 2 3 -18 333.47 19.7
 -2 3 -18 333.67 16.3
 2 -3 -18 340.67 21.1
 3 3 -18 9.9 7.7
 -3 3 18 22.5 5.8
 -3 3 -18 13.2 4.4
 3 -3 -18 9.9 9
 4 3 -18 -3 9
 -4 3 18 15.8 7.3
 4 -3 -18 -3.9 9.4
 -5 3 18 6.1 8.5
 5 3 -18 12.7 13.7
 5 -3 -18 26.2 13.7
 -5 3 -18 29.5 8.5
 0 4 -18 181.38 11.2
 0 -4 -18 157.08 13.2
 1 4 -18 122.29 10.2
 -1 -4 -18 117.19 10.1
 1 4 -18 104.59 10.2
 -1 4 -18 111.69 8.8
 1 -4 -18 91.89 12.1
 2 4 -18 67.99 9.5
 -2 4 18 73.99 7.3
 2 -4 -18 57.69 11.3
 -2 4 -18 74.39 7.6
 3 4 -18 -1.1 7.3
 -3 4 18 -2.7 4.6
 3 -4 -18 3.6 10.1
 -3 4 -18 0.8 3.6
 -4 4 18 84.79 10.9
 4 4 -18 41.1 11.6
 -4 4 -18 88.29 9.6
 4 -4 -18 61.59 13.8
 0 5 -18 2.1 3.9
 0 -5 -18 -6.1 6.2
 1 5 -18 348.17 19.5
 1 5 -18 315.57 18.9
 1 -5 -18 369.16 22
 -1 5 -18 353.66 18
 2 5 -18 82.49 10.8
 -2 5 18 53.69 6
 2 -5 -18 47.9 10.9
 -2 5 -18 54.79 7.1
 -3 5 18 0.9 4.8
 3 5 -18 8.5 8.6
 3 -5 -18 -4.9 9.2
 -3 5 -18 6.3 4.5
 -4 5 18 9.1 7.3
 4 5 -18 18.3 11.4
 4 -5 -18 3.4 12.4
 -4 5 -18 6.8 5.7
 0 -6 -18 25.5 9
 0 6 -18 35.3 7.1
 1 6 -18 45.5 8.2
 1 -6 -18 61.39 11.7
 -1 6 -18 83.19 9
 2 6 -18 13.4 7.1
 -2 6 -18 11.4 5.1
 2 -6 -18 7.5 10
 -3 6 18 21.2 7.8
 3 6 -18 23.5 10.2
 3 -6 -18 6.7 10.2
 -3 6 -18 16.4 5.9
 4 6 -18 9.4 11.4
 -4 6 18 6.1 6
 4 -6 -18 -0.4 11.9
 -4 6 -18 5.6 5.8
 0 -7 -18 -0.1 8.6
 0 7 -18 0 5.2
 1 7 -18 7.8 6.4
 1 -7 -18 -6.5 9.1
 -1 7 -18 13.5 5.9
 2 7 -18 20 9.4
 -2 7 -18 22.5 6.5
 2 -7 -18 36.3 12.3
 3 7 -18 1.2 10
 -3 7 -18 4.6 4.9
 3 -7 -18 -0.9 10.1
 4 7 -18 27.5 14.5
 -4 7 -18 41.7 8.5
 4 -7 -18 39.7 14.5
 0 8 -18 12.5 6.2
 1 8 -18 6.5 6.8
 1 -8 -18 2.3 10.5
 -1 8 -18 4.3 5.3
 2 8 -18 18.9 9.8
 -2 8 -18 9.1 5.7
 2 -8 -18 15.9 12.3
 3 8 -18 7.9 11.6
 -3 8 -18 7.4 6.1
 3 -8 -18 8.1 12.3
 0 9 -18 6.7 6.8
 1 9 -18 4.5 7.5
 1 -9 -18 23 13.6
 -1 9 -18 9.3 6.7
 2 9 -18 2.1 11.1
 -2 9 -18 0.1 5.9
 2 -9 -18 -4.6 12.5
 3 9 -18 7.3 13.8
 0 10 -18 10.8 7.7
 1 10 -18 -2 8.2
 -1 10 -18 -1.7 6.6
 2 10 -18 13.5 10.5
 2 10 -18 6.6 15.1
 -2 10 -18 2.9 7.1
 2 -10 -18 4.7 16.9
 0 0 -19 5.6 5
 -1 0 -19 59.39 6.7
 1 0 -19 67.39 8.6
 2 0 -19 83.09 10.4
 -2 0 -19 82.49 7.4
 3 0 -19 33.7 8.6
 4 0 -19 18.9 10.5
 5 0 -19 -6.2 13.8
 0 -1 -19 75.79 7.8
 0 1 -19 40.8 5
 0 1 -19 59.69 6.9
 -1 -1 -19 12 4.7
 1 1 -19 7.2 4.6
 -1 1 -19 11.1 4.1
 1 -1 -19 12.1 5.8
 -2 -1 -19 -3 4
 2 1 -19 0.2 6
 -2 1 -19 2.7 2.9
 2 -1 -19 1.6 6.3
 3 1 -19 21.3 8.4
 -3 1 -19 29.6 5.1
 3 -1 -19 21.6 8.5
 4 1 -19 2.4 9.5
 4 -1 -19 17.6 9.8
 5 1 -19 -4.1 12.7
 -5 1 19 14.5 9.6
 5 -1 -19 13 14.2
 0 2 -19 126.59 9.3
 0 -2 -19 136.59 10.7
 0 2 -19 106.49 8.1
 1 2 -19 82.79 8.9
 -1 -2 -19 88.29 8.2
 1 -2 -19 77.79 9.9
 -1 2 -19 74.69 6.7
 2 2 -19 14 6.4
 2 -2 -19 25.4 7.9
 -2 2 -19 22.6 4.3
 3 2 -19 41 9.3
 3 -2 -19 28.8 9.5
 -3 2 -19 36.7 5.7
 -4 2 19 22.8 8.4
 4 2 -19 24 10.8
 -4 2 -19 26.2 6.7
 4 -2 -19 20.2 10.8
 -5 2 19 14 9.6
 5 2 -19 9.4 13.6
 5 -2 -19 10.8 14.7
 0 3 -19 169.18 10.9
 0 3 -19 192.88 11.8
 0 -3 -19 161.78 12.6
 1 3 -19 97.79 9.9
 1 -3 -19 119.59 12.1
 -1 3 -19 102.09 8.1
 -2 3 19 103.59 8.9
 2 3 -19 123.79 12.1
 -2 3 -19 92.79 8.5
 2 -3 -19 104.29 13.2
 -3 3 19 24.8 6.3
 3 3 -19 36.3 9.2
 3 -3 -19 24.7 9.4
 -3 3 -19 21.9 5
 -4 3 19 35.2 8.4
 4 3 -19 22.9 11.2
 -4 3 -19 44.4 7.1
 4 -3 -19 22.8 11.6
 -5 3 19 10.1 9
 0 4 -19 17.2 5.3
 0 -4 -19 15 7.4
 -1 -4 -19 2.7 7.2
 1 4 -19 12.6 5.1
 1 4 -19 7.7 5.7
 1 -4 -19 5.9 7.4
 -1 4 -19 3.6 3.9
 -2 4 19 14.1 4.7
 2 4 -19 20.5 6.9
 2 -4 -19 25.9 9.5
 -2 4 -19 25.6 5.5
 -3 4 19 12.2 6
 3 4 -19 13.7 7.9
 3 -4 -19 22.7 10.5
 -3 4 -19 10.6 5.5
 4 4 -19 11.6 10.6
 -4 4 19 -1.8 5.9
 4 -4 -19 -2.9 10.5
 -4 4 -19 -1.9 5.1
 0 -5 -19 18.1 7.7
 0 5 -19 0.9 4.5
 1 5 -19 54.79 8.5
 1 5 -19 34.2 7.1
 -1 5 -19 24.8 5.6
 1 -5 -19 6.9 8.6
 2 5 -19 21.9 7.9
 -2 5 -19 20.8 5.7
 2 -5 -19 17.7 9.6
 -3 5 19 58.79 8.3
 3 5 -19 51.39 11.7
 3 -5 -19 49.3 12.6
 -3 5 -19 62.69 8.2
 4 5 -19 24.9 12.4
 -4 5 19 33.7 8.2
 -4 5 -19 26.5 6.7
 4 -5 -19 23.9 12.6
 0 6 -19 67.89 9.3
 0 -6 -19 90.09 11.7
 1 6 -19 83.19 10.5
 1 6 -19 120.79 12.1
 -1 6 -19 97.89 10.4
 1 -6 -19 86.89 13.7
 2 6 -19 6 7
 -2 6 -19 3.2 4.6
 2 -6 -19 -6.2 9.2
 3 6 -19 4.5 9.5
 -3 6 -19 9.5 5.6
 3 -6 -19 -0.7 10.1
 4 6 -19 32.9 12.9
 -4 6 -19 28.6 7.5
 4 -6 -19 32.4 14
 0 -7 -19 18.8 12
 0 7 -19 13.1 6.2
 1 7 -19 13.9 10.2
 1 -7 -19 13.5 10.5
 -1 7 -19 18.5 6.1
 2 7 -19 5.3 8.2
 2 -7 -19 2.1 10.5
 -2 7 -19 14.8 5.8
 3 7 -19 9.5 11.5
 -3 7 -19 1.3 5.6
 3 -7 -19 5.2 11.3
 0 8 -19 6 6
 1 8 -19 21.1 8.1
 1 -8 -19 29.6 12.3
 -1 8 -19 10.8 6.6
 2 8 -19 12.4 9.9
 -2 8 -19 11.5 5.7
 2 -8 -19 -6.5 11.4
 3 8 -19 8.7 11.1
 -3 8 -19 4.7 6.4
 3 -8 -19 0.3 12.6
 0 9 -19 11.9 7.1
 1 9 -19 -9.1 6.6
 1 -9 -19 2.1 12.7
 -1 9 -19 -1.4 5.7
 2 9 -19 18.9 11.7
 -2 9 -19 -0.3 6.4
 2 -9 -19 -5.1 12.8
 0 10 -19 12.1 8.1
 1 10 -19 21.4 10.2
 -1 10 -19 12.2 7.8
 0 0 -20 151.28 11.4
 1 0 -20 13.6 5.9
 -1 0 -20 3.6 4.1
 -2 0 -20 27.8 5.2
 2 0 -20 33.2 8.2
 3 0 -20 2.4 7.5
 4 0 -20 25.1 10.9
 5 0 -20 -6.5 13.4
 0 1 -20 34.9 6.1
 0 -1 -20 29.6 6.3
 0 1 -20 34.3 4.8
 -1 -1 -20 25.9 5.7
 1 1 -20 26.2 6.4
 1 -1 -20 22.1 6.5
 -1 1 -20 21.5 5.1
 2 1 -20 0.5 6
 -2 -1 -20 0.4 5.7
 2 -1 -20 -1.8 6.4
 3 1 -20 6.8 7.8
 -3 1 -20 4.6 5.2
 3 -1 -20 10.2 8.4
 4 1 -20 6.6 9.4
 4 -1 -20 2.5 9.5
 5 1 -20 -2.8 14.1
 -5 1 20 12.4 9.5
 5 -1 -20 19.8 14.6
 0 2 -20 62.59 7.3
 0 2 -20 28.2 4.8
 0 -2 -20 53.99 8
 -1 -2 -20 56.89 7.3
 1 2 -20 55.89 7.8
 -1 2 -20 43.8 5.3
 1 -2 -20 59.59 8.9
 2 2 -20 -1.7 5.8
 -2 2 -20 15.1 4.4
 2 -2 -20 6.7 7.2
 3 2 -20 26.5 9.1
 3 -2 -20 42 10.8
 -3 2 -20 25.1 5.1
 -4 2 20 12.3 8.1
 4 2 -20 18.2 10.9
 4 -2 -20 10 10.5
 -5 2 20 19.7 10
 0 3 -20 19.5 5.2
 0 3 -20 48.5 6.7
 1 3 -20 44.2 7.1
 -1 -3 -20 38.8 7
 -1 3 -20 34 5.7
 1 -3 -20 38.3 8.5
 2 3 -20 74.89 10.3
 -2 3 20 82.09 8.2
 2 -3 -20 81.79 12.3
 -2 3 -20 84.99 8.1
 -3 3 20 54.19 8.3
 3 3 -20 35.9 9.4
 -3 3 -20 32.9 5.7
 3 -3 -20 47.5 11.4
 4 3 -20 29.9 11.5
 -4 3 20 47.2 9.1
 -4 3 -20 34.2 7.1
 4 -3 -20 44.5 12.6
 0 -4 -20 3.9 7
 0 4 -20 4.5 4.5
 1 4 -20 34.5 7.1
 1 4 -20 40 7.9
 -1 4 -20 45 6.6
 1 -4 -20 46.8 9.5
 2 4 -20 24.8 7.5
 -2 4 -20 16.1 4.9
 2 -4 -20 12.5 9
 -3 4 20 0.8 5.4
 3 4 -20 8.8 8.8
 -3 4 -20 6.1 5.2
 3 -4 -20 7.6 9.7
 -4 4 20 1.3 6.7
 4 4 -20 10.9 10.9
 -4 4 -20 0.8 5.4
 4 -4 -20 -7 11.2
 0 -5 -20 3.4 7.5
 0 5 -20 5.3 5.1
 1 5 -20 63.89 9.3
 1 5 -20 88.09 10.5
 1 -5 -20 99.59 13.4
 -1 5 -20 71.59 8.9
 2 5 -20 73.79 11.1
 2 -5 -20 96.79 14.6
 -2 5 -20 90.59 9.3
 3 5 -20 19.5 9.6
 3 -5 -20 11.2 10.4
 -3 5 -20 22.6 5.4
 4 5 -20 11.5 11.8
 4 -5 -20 31.5 13.7
 -4 5 -20 12.7 6.2
 0 6 -20 33.9 7.1
 0 -6 -20 33.9 10.2
 1 6 -20 52.99 9.4
 1 6 -20 54.19 9.7
 -1 6 -20 44.7 7.5
 1 -6 -20 59.89 12.5
 2 6 -20 -0.7 7.3
 -2 6 -20 -1.7 4.5
 2 -6 -20 -8 10.2
 3 6 -20 15.2 10.2
 3 -6 -20 -1.4 11.1
 -3 6 -20 8.6 5.5
 4 6 -20 34.6 13.8
 4 -6 -20 27.8 14.8
 -4 6 -20 23.7 7.7
 0 7 -20 41.4 8.4
 1 7 -20 25.3 8.2
 1 7 -20 15.6 7.7
 1 -7 -20 5.8 10.8
 -1 7 -20 11.4 6.3
 2 7 -20 21.5 9.3
 -2 7 -20 12.1 5.7
 2 -7 -20 13.8 12.3
 3 7 -20 1.6 10.5
 -3 7 -20 2.3 5.4
 3 -7 -20 2 12
 0 8 -20 39.4 8.8
 1 8 -20 32 9.3
 -1 8 -20 25.6 7.8
 1 -8 -20 24.8 12.9
 2 8 -20 20 12.1
 -2 8 -20 9.5 6.2
 2 -8 -20 13 13.4
 3 8 -20 49.2 15.2
 -3 8 -20 35 8.7
 3 -8 -20 26 14.8
 0 9 -20 1.9 6.8
 1 9 -20 -4 8.2
 -1 9 -20 4.3 7.5
 2 9 -20 21.7 12.3
 2 -9 -20 5.4 14.2
 -2 9 -20 11.6 7.9
 0 10 -20 -1.4 7.6
 1 10 -20 -1.2 8.9
 -1 10 -20 21.7 8.4
 0 0 -21 24.6 6.5
 1 0 -21 -2.1 5.1
 -1 0 -21 0.8 4.8
 -2 0 -21 41.6 6.1
 2 0 -21 23.2 8.1
 3 0 -21 15.9 8.4
 4 0 -21 18.8 10.5
 0 -1 -21 37.7 7
 0 1 -21 42.3 7.2
 1 1 -21 21.7 6.4
 -1 -1 -21 22 5.8
 -1 1 -21 17.8 5.3
 1 -1 -21 17.5 6.7
 2 1 -21 1.8 6.1
 2 -1 -21 1.5 7.2
 3 1 -21 3.3 9
 3 -1 -21 8.5 8.7
 4 1 -21 4.4 9.6
 4 -1 -21 19.1 11.2
 0 2 -21 15.8 4.4
 0 2 -21 30.4 6
 0 -2 -21 20.6 6.8
 -1 -2 -21 116.29 10.1
 1 2 -21 125.99 11.7
 1 -2 -21 115.69 12.5
 -1 2 -21 119.99 9.3
 -1 2 -21 103.09 7.8
 2 2 -21 33.2 7.9
 -2 2 -21 22 4.8
 2 -2 -21 29.2 9
 3 2 -21 31 9.2
 3 -2 -21 21.7 10
 -3 2 -21 23.2 5.6
 4 2 -21 13.3 10.8
 -4 2 21 12.2 8
 4 -2 -21 12.9 10.6
 0 -3 -21 258.17 16.4
 0 3 -21 228.88 13.7
 0 3 -21 243.88 15
 -1 -3 -21 12.6 6.4
 1 3 -21 15.6 5.8
 1 -3 -21 7.5 7.5
 -1 3 -21 15.9 4.4
 2 3 -21 11.6 7.1
 2 -3 -21 17.2 9
 -2 3 -21 6.3 4.4
 3 3 -21 31.2 9.7
 -3 3 21 49.2 8.2
 -3 3 -21 43 6.7
 3 -3 -21 20.2 10.4
 -4 3 21 3.1 7.6
 4 3 -21 1.5 10.8
 4 -3 -21 17.8 12
 0 4 -21 73.79 8.8
 0 4 -21 103.09 10.4
 0 -4 -21 87.99 12.2
 1 4 -21 48.7 8.3
 1 4 -21 33 6.9
 1 -4 -21 22.5 9.1
 -1 4 -21 27.7 5.9
 2 4 -21 5.8 6.6
 -2 4 -21 3.6 4.3
 2 -4 -21 -11.9 8
 3 4 -21 7 8.8
 3 -4 -21 -6.8 9.6
 -3 4 -21 12.3 5.1
 -4 4 21 -3 8.5
 4 4 -21 -2.1 10.4
 4 -4 -21 -7.9 11.2
 -4 4 -21 1.7 5.3
 0 -5 -21 -2.3 7.7
 0 5 -21 15 6.2
 1 5 -21 283.97 18.3
 1 5 -21 280.07 17.7
 -1 5 -21 284.77 16.7
 1 -5 -21 302.77 21
 2 5 -21 24.4 8
 2 -5 -21 9.5 9.8
 -2 5 -21 6.4 4.8
 3 5 -21 6.4 8.8
 -3 5 -21 13.2 5.9
 3 -5 -21 7.4 10.9
 4 5 -21 17.3 12.1
 4 -5 -21 9.4 13.2
 -4 5 -21 15 6.5
 0 6 -21 8.8 6
 0 -6 -21 -2.6 9.3
 1 6 -21 6.7 7.7
 1 6 -21 10 6.9
 1 -6 -21 6.2 11
 -1 6 -21 4.1 4.9
 2 6 -21 32.2 10
 -2 6 -21 29.5 6.6
 2 -6 -21 12.3 11.3
 3 6 -21 6.9 10.3
 -3 6 -21 1.8 5.5
 3 -6 -21 -6.9 11.1
 0 7 -21 60.59 9.9
 1 7 -21 12.6 7.8
 1 7 -21 18.4 8.5
 -1 7 -21 7 5.7
 1 -7 -21 1.4 10.8
 2 7 -21 10 8.7
 -2 7 -21 6.6 7.2
 2 -7 -21 2 12.5
 3 7 -21 21.3 11.9
 -3 7 -21 17.4 7.4
 3 -7 -21 24 14.6
 0 8 -21 42.4 9.5
 1 8 -21 33.7 9.8
 1 8 -21 29.5 9.9
 1 -8 -21 12.8 12.9
 -1 8 -21 14.4 6.7
 2 8 -21 16.7 10.2
 -2 8 -21 7.2 6.4
 2 -8 -21 2.8 13.6
 3 8 -21 39.4 15.7
 -3 8 -21 26.6 8.5
 0 9 -21 0.1 8.4
 1 9 -21 2.9 8.6
 -1 9 -21 12.2 7.9
 2 9 -21 -13.3 11.9
 2 -9 -21 -10 15
 -2 9 -21 10.7 7
 0 10 -21 -0.2 8.1
 0 0 -22 48.2 8.1
 1 0 -22 53.59 9.2
 -1 0 -22 65.69 8.3
 2 0 -22 66.59 11.3
 -2 0 -22 87.19 8.7
 3 0 -22 10.9 9.5
 4 0 -22 15.3 10.5
 0 1 -22 -0.6 4.6
 0 -1 -22 0 5.3
 -1 -1 -22 62.99 8.6
 1 1 -22 69.89 9.6
 -1 1 -22 61.19 8.2
 1 -1 -22 85.29 10.8
 2 1 -22 115.89 13
 2 -1 -22 113.79 14.1
 -2 1 -22 115.29 10.1
 3 1 -22 -2.2 8.4
 3 -1 -22 16.9 10
 4 1 -22 20.1 11
 4 -1 -22 28.9 11.9
 0 2 -22 6.2 4.1
 0 2 -22 10.8 5.6
 0 -2 -22 17.8 6.9
 -1 -2 -22 78.89 9
 1 2 -22 66.39 9.2
 1 -2 -22 84.29 11
 -1 2 -22 41.3 5.8
 -1 2 -22 67.39 7.9
 2 2 -22 14.8 7.7
 -2 2 -22 19.4 4.6
 2 -2 -22 5.3 7.7
 3 2 -22 13.6 8.5
 -3 2 22 15.3 6.9
 3 -2 -22 6 9.4
 4 2 -22 -0.1 9.7
 -4 2 22 10.6 9.8
 4 -2 -22 26.4 12.7
 0 3 -22 683.83 31.5
 0 -3 -22 715.83 32.7
 0 3 -22 604.34 29.2
 1 3 -22 39.7 8
 -1 -3 -22 25.2 8.9
 1 -3 -22 38.2 9.5
 -1 3 -22 33.6 5.7
 2 3 -22 3.5 6.8
 2 -3 -22 0.4 7.8
 -2 3 -22 4.8 4.3
 3 3 -22 14.3 8.7
 -3 3 -22 15 5.3
 3 -3 -22 9.7 10.9
 4 3 -22 2 11.2
 -4 3 22 6.4 8.4
 4 -3 -22 9.2 12.2
 0 -4 -22 202.78 16.4
 0 4 -22 195.78 13.5
 0 4 -22 196.98 14.4
 1 4 -22 70.99 9.9
 1 -4 -22 72.09 12.1
 -1 4 -22 51.49 7.5
 2 4 -22 21.9 8.8
 -2 4 -22 20.9 5.5
 2 -4 -22 11.7 9.6
 3 4 -22 1.2 8.4
 -3 4 -22 -1.2 4.9
 3 -4 -22 6 10.7
 4 4 -22 0.5 11.6
 4 -4 -22 4.7 12.3
 0 -5 -22 -7.9 8.1
 0 5 -22 3.9 5.7
 1 5 -22 170.88 14.4
 1 5 -22 147.89 14.2
 -1 5 -22 161.08 11.9
 1 -5 -22 168.18 16.9
 2 5 -22 26.9 8.6
 -2 5 -22 33.7 6.4
 2 -5 -22 27.2 11.8
 3 5 -22 -8.5 9.2
 -3 5 -22 2.1 5.4
 3 -5 -22 5.7 11.6
 4 5 -22 6.9 12.3
 4 -5 -22 -2.4 13.5
 -4 5 -22 -6.2 5.9
 0 6 -22 1.7 6
 1 6 -22 0.9 7
 1 6 -22 2.5 7.5
 1 -6 -22 0.2 10.9
 -1 6 -22 6.1 6.1
 2 6 -22 7.6 8.6
 -2 6 -22 21 6.7
 2 -6 -22 8.8 12.1
 3 6 -22 -2.9 9.9
 3 -6 -22 -11.6 12.6
 -3 6 -22 -2.3 5.7
 0 7 -22 22.8 7.7
 1 7 -22 4.6 8.2
 1 7 -22 13.2 9.3
 1 -7 -22 5 11.4
 -1 7 -22 15.1 7.2
 2 7 -22 15 9
 -2 7 -22 9 6.9
 2 -7 -22 18.4 13.2
 3 7 -22 22.2 13.8
 3 -7 -22 64.79 16.8
 -3 7 -22 30.9 8.3
 0 8 -22 0.8 6.9
 1 8 -22 31 10.9
 1 8 -22 9.1 8.8
 1 -8 -22 14 14.7
 -1 8 -22 8.7 7.3
 2 8 -22 1.2 9.4
 2 -8 -22 -8.1 13.2
 -2 8 -22 2.9 6.2
 0 9 -22 1.7 8
 1 9 -22 16.8 11.1
 1 9 -22 6.3 9
 -1 9 -22 6.3 7.7
 0 0 -23 8.9 5.9
 -1 0 -23 44.3 8.3
 1 0 -23 40.7 8.8
 2 0 -23 46.1 10.3
 3 0 -23 16.7 10.3
 4 0 -23 -5.8 10.1
 0 -1 -23 15.3 6.7
 0 1 -23 5.8 6.1
 -1 -1 -23 136.29 12.1
 1 1 -23 123.29 13
 -1 1 -23 127.39 10.7
 1 -1 -23 139.29 14.1
 2 1 -23 83.99 11.8
 -2 1 -23 94.49 9.7
 2 -1 -23 54.39 11
 3 1 -23 -4.9 8.2
 3 -1 -23 2 9
 4 1 -23 -2.3 9.4
 4 -1 -23 2.4 11.3
 0 -2 -23 19.7 7.4
 0 2 -23 8.6 5.7
 0 2 -23 13.3 5.3
 1 2 -23 41.9 8.6
 -1 -2 -23 67.19 9
 1 -2 -23 59.19 10.2
 -1 2 -23 63.09 8.4
 2 2 -23 9.4 7.8
 2 -2 -23 6.1 8.8
 -3 2 23 42.2 10.7
 3 2 -23 31.7 10.8
 3 -2 -23 17.6 11.1
 -4 2 23 43.3 10.7
 4 2 -23 33.1 12.7
 4 -2 -23 22.6 13.2
 0 3 -23 197.68 14
 0 3 -23 154.58 11.8
 1 3 -23 30.3 7.7
 1 -3 -23 19.5 9.1
 -1 3 -23 22.7 5.3
 2 3 -23 2 7.3
 2 -3 -23 -3.5 8.2
 -2 3 -23 7 4.8
 3 3 -23 12.4 9.4
 3 -3 -23 9.6 11
 4 3 -23 -5.1 10.2
 4 -3 -23 -4.9 11.7
 0 4 -23 53.89 8
 0 4 -23 62.59 8.8
 1 4 -23 41.3 8.4
 1 -4 -23 28.1 10.3
 -1 4 -23 28.4 6.8
 2 4 -23 25.6 9.1
 -2 4 -23 14 5.5
 2 -4 -23 1.9 9.5
 3 4 -23 16.3 9.1
 -3 4 -23 32.9 7.4
 3 -4 -23 31.1 12.7
 4 4 -23 11.5 12.6
 4 -4 -23 19 14.6
 0 5 -23 14 6.8
 0 5 -23 17.4 6.4
 0 -5 -23 2.8 9.7
 1 5 -23 68.09 10.7
 1 5 -23 58.49 9.5
 1 -5 -23 43.9 13.5
 -1 5 -23 63.39 8.5
 2 5 -23 27 9.1
 -2 5 -23 18.9 6.2
 2 -5 -23 11.8 10.6
 3 5 -23 1.4 8.5
 3 -5 -23 1.1 11.5
 -3 5 -23 -1.2 6.2
 0 6 -23 164.58 15.3
 1 6 -23 -6.2 6.7
 1 6 -23 5.3 7.5
 1 -6 -23 13 11.9
 -1 6 -23 2.9 6.1
 2 6 -23 26.5 9.8
 2 -6 -23 24.4 13.8
 -2 6 -23 15.9 7.6
 3 6 -23 15 11.7
 3 -6 -23 1.3 13.8
 -3 6 -23 8.6 6.4
 0 7 -23 116.09 13.9
 1 7 -23 14.1 8.5
 1 7 -23 17.3 9.4
 -1 7 -23 13.6 7.5
 1 -7 -23 23.7 13.2
 2 7 -23 -4.7 9.1
 2 -7 -23 8.9 13.7
 -2 7 -23 4.7 6.6
 3 7 -23 38.5 14.7
 -3 7 -23 25.5 9
 3 -7 -23 18 15.1
 0 8 -23 0.2 7.6
 1 8 -23 9.2 9.2
 1 8 -23 4.6 9.9
 -1 8 -23 4.3 7.6
 2 8 -23 23.1 12
 2 -8 -23 13.5 15.3
 -2 8 -23 24 8.7
 0 9 -23 -11.8 8
 1 9 -23 0.1 9.5
 1 9 -23 9.6 12.1
 -1 9 -23 7.6 9
 0 0 -24 28.2 7.8
 1 0 -24 61.59 10.3
 -1 0 -24 65.59 9.5
 2 0 -24 15.2 8.6
 3 0 -24 -9.9 9.1
 4 0 -24 6.4 11.3
 0 -1 -24 22.9 7.5
 0 1 -24 8.7 6.4
 -1 -1 -24 166.98 13.5
 1 1 -24 167.18 14.5
 -1 1 -24 189.58 13.5
 1 -1 -24 162.38 15.4
 2 1 -24 27.6 9.7
 -2 1 -24 30.8 7.6
 2 -1 -24 33.9 10.4
 3 1 -24 1.4 8.8
 3 -1 -24 4.9 9.6
 4 1 -24 3.2 11.1
 4 -1 -24 21.5 12.7
 0 2 -24 0.7 5.4
 0 -2 -24 1.1 7.3
 0 2 -24 -1 4.3
 -1 -2 -24 41.7 8.9
 1 2 -24 42.6 8.5
 -1 2 -24 42.4 7.6
 1 -2 -24 32.1 9.2
 2 2 -24 5 7.7
 2 -2 -24 3.6 9.6
 -2 2 -24 6.2 6
 3 2 -24 -4.4 8.3
 3 -2 -24 9.9 11
 4 2 -24 10.3 11.1
 4 -2 -24 6.3 12.7
 0 -3 -24 22.2 8.1
 0 3 -24 9.6 5.6
 0 3 -24 27.3 7.3
 1 3 -24 11.3 6.6
 -1 3 -24 9.6 4.9
 1 -3 -24 7.5 8.7
 -1 3 -24 6.6 5.9
 2 3 -24 -4.1 7.5
 2 -3 -24 1.1 9.4
 3 3 -24 -2.6 9.2
 3 -3 -24 -6.8 9.8
 4 3 -24 -4.4 11.2
 4 -3 -24 -4.3 12.8
 0 4 -24 10 6.1
 0 4 -24 11 7.4
 0 -4 -24 3.7 9.1
 1 4 -24 22.7 7.6
 1 -4 -24 9.9 10.4
 -1 4 -24 16.3 5.7
 2 4 -24 6.1 8
 -2 4 -24 10.2 5.5
 2 -4 -24 2.4 9.8
 3 4 -24 5.2 9.5
 3 -4 -24 -0.9 11.4
 0 5 -24 14.6 7.6
 0 5 -24 5.5 6.5
 1 5 -24 10.6 7.5
 1 -5 -24 -3.1 9.9
 -1 5 -24 0.2 5.5
 2 5 -24 2.8 8.9
 2 -5 -24 -3.6 11.3
 -2 5 -24 3.5 5.9
 3 5 -24 -8 9.1
 3 -5 -24 -8.9 12.7
 -3 5 -24 1.4 6.5
 0 6 -24 71.59 10.8
 1 6 -24 3.9 8.1
 1 6 -24 8 8.3
 -1 6 -24 0.3 6.3
 1 -6 -24 13.4 12
 2 6 -24 13.7 9.5
 -2 6 -24 8.2 6.8
 2 -6 -24 8.4 13.3
 3 6 -24 8.1 12.1
 -3 6 -24 -0.1 6.9
 3 -6 -24 -17.2 12.9
 0 7 -24 247.08 19
 1 7 -24 -1.7 8
 1 7 -24 4.3 9.2
 1 -7 -24 8.9 13.3
 -1 7 -24 -2.6 6.7
 2 7 -24 0.8 10.6
 2 -7 -24 6 13.7
 -2 7 -24 8.4 7.8
 0 8 -24 -2.4 8.3
 1 8 -24 -1.1 9.1
 1 8 -24 8.5 11.3
 -1 8 -24 -3.7 7.3
 2 8 -24 -2.2 10.7
 -2 8 -24 -5.5 7.6
 2 -8 -24 10.6 16.5
 0 9 -24 1.3 9.4
 0 0 -25 2.3 6.7
 1 0 -25 20.2 8.2
 -1 0 -25 8.9 7.3
 2 0 -25 18.7 10.1
 3 0 -25 3.8 10.1
 4 0 -25 6.7 12.6
 0 1 -25 1.9 6.7
 0 -1 -25 8.2 7.4
 1 1 -25 152.78 15.2
 -1 -1 -25 160.38 14
 -1 1 -25 156.98 13.1
 1 -1 -25 177.58 16.5
 2 1 -25 26.1 9.6
 -2 1 -25 20.2 9.8
 2 -1 -25 18.3 10
 3 1 -25 24.3 10.7
 3 -1 -25 13.9 11.1
 4 1 -25 -2.6 10.9
 4 -1 -25 6.9 13.3
 0 2 -25 6 6.7
 0 -2 -25 0.1 7.3
 1 2 -25 76.49 11.5
 1 -2 -25 85.19 12.8
 -1 2 -25 68.79 9.4
 2 2 -25 36.4 9.7
 2 -2 -25 65.49 13.1
 -2 2 -25 33.7 8.3
 3 2 -25 0.9 8.7
 3 -2 -25 1.1 10.1
 4 2 -25 25.8 12.3
 4 -2 -25 21.2 13.3
 0 -3 -25 66.99 11.5
 0 3 -25 38.9 7.4
 0 3 -25 45.3 8.7
 1 3 -25 11.4 7.2
 -1 3 -25 14.4 7.1
 1 -3 -25 16.1 10
 2 3 -25 4.3 8.1
 2 -3 -25 4.2 10.3
 3 3 -25 0.9 9.3
 3 -3 -25 -0.4 11.5
 0 -4 -25 -15.5 9.6
 0 4 -25 0 6.4
 0 4 -25 -3.6 5.6
 1 4 -25 5.3 7.1
 1 -4 -25 9.5 10.4
 -1 4 -25 2.3 5.2
 2 4 -25 17.8 8.9
 2 -4 -25 43.7 13
 3 4 -25 25.6 11
 3 -4 -25 13 13.1
 0 5 -25 1.7 7.2
 0 5 -25 -1 6.7
 1 5 -25 3.3 7.3
 1 -5 -25 8.5 11.3
 -1 5 -25 2.5 5.7
 2 5 -25 -4.3 7.8
 2 -5 -25 3.8 11.8
 -2 5 -25 -4.1 6.3
 3 5 -25 1.8 9.9
 3 -5 -25 -12.2 13
 0 6 -25 32.2 10.6
 0 6 -25 42.5 9.6
 1 6 -25 -3.1 8.7
 1 6 -25 -4.9 7.4
 -1 6 -25 3.6 6.6
 1 -6 -25 -2.1 12.6
 2 6 -25 13.9 9.7
 -2 6 -25 6.5 6.9
 2 -6 -25 9 13.7
 3 6 -25 3.1 13.5
 3 -6 -25 21.8 15.9
 0 7 -25 57.19 11
 1 7 -25 3.5 9
 1 7 -25 5.7 8.8
 -1 7 -25 6.3 7.3
 2 7 -25 -1.4 10.1
 -2 7 -25 4.3 7.1
 2 -7 -25 -5.7 14.3
 0 8 -25 17.1 10.1
 1 8 -25 26.1 12.4
 1 8 -25 13.8 11.7
 -1 8 -25 23.1 9.8
 0 0 -26 -3.3 6.8
 1 0 -26 15.1 8.8
 -1 0 -26 9.8 7.7
 2 0 -26 147.69 16.7
 3 0 -26 -1.7 10.7
 4 0 -26 1.2 13.2
 0 -1 -26 6 7.6
 0 1 -26 10.4 7.4
 1 1 -26 109.89 13.3
 -1 -1 -26 101.09 12.4
 -1 1 -26 132.09 12.6
 1 -1 -26 113.39 14.1
 2 1 -26 102.89 14.2
 2 -1 -26 98.99 14.7
 3 1 -26 14.8 11.1
 3 -1 -26 17.7 11.8
 0 -2 -26 -7.4 8.2
 0 2 -26 -10.7 6.1
 1 2 -26 76.19 13.3
 -1 2 -26 94.79 11.4
 1 -2 -26 122.29 14.7
 2 2 -26 14 9
 2 -2 -26 11 9.8
 -2 2 -26 15.3 8.3
 3 2 -26 10.8 10.5
 3 -2 -26 -1.6 12
 0 3 -26 21.7 7.6
 0 -3 -26 36.6 10.3
 1 3 -26 5.2 7.1
 1 -3 -26 6.4 10.3
 -1 3 -26 11.9 7.2
 2 3 -26 -0.6 8.3
 2 -3 -26 1.1 11.5
 3 3 -26 1.8 10.4
 3 -3 -26 13.5 12.6
 0 4 -26 27.6 8.6
 0 -4 -26 20.9 14.3
 0 4 -26 17.4 6.9
 1 4 -26 -6.4 6.9
 -1 4 -26 4.2 6.6
 1 -4 -26 1.7 10.4
 2 4 -26 29.2 10.8
 2 -4 -26 39.7 13.9
 3 4 -26 14.2 11.1
 3 -4 -26 22.6 14.1
 0 5 -26 3.4 7.6
 0 5 -26 11.5 7.5
 1 5 -26 15.3 8.8
 1 -5 -26 3.3 12.5
 -1 5 -26 6.6 6.7
 2 5 -26 16.2 10.2
 2 -5 -26 3.6 12.2
 3 5 -26 6.1 11.1
 3 -5 -26 -15.8 13.7
 0 6 -26 20.5 9.1
 0 6 -26 6.3 8.6
 1 6 -26 -0.2 9
 -1 6 -26 10.6 7.6
 1 -6 -26 1.3 13.3
 2 6 -26 -9.1 9.8
 -2 6 -26 3.8 7.9
 2 -6 -26 7.9 14.4
 0 7 -26 85.19 14
 0 7 -26 34.9 10.3
 1 7 -26 6.1 10.8
 1 7 -26 -4.1 9.8
 -1 7 -26 0.9 8
 2 7 -26 6.5 10.1
 -2 7 -26 8.9 8.4
 2 -7 -26 -1.6 16.4
 0 8 -26 0.6 9.2
 1 8 -26 9.6 13.4
 0 0 -27 5.9 8.2
 1 0 -27 22.6 9.4
 -1 0 -27 19.7 9.4
 2 0 -27 79.59 13.9
 3 0 -27 12.4 11.4
 0 1 -27 5 7.7
 0 -1 -27 2.6 8.4
 1 1 -27 28.2 9.3
 1 -1 -27 38.4 10.8
 -1 1 -27 34.2 9
 2 1 -27 39.4 11.8
 2 -1 -27 63.99 13.1
 3 1 -27 10.3 11
 3 -1 -27 10.6 11.4
 0 2 -27 5.6 7.4
 0 -2 -27 -4.1 8.6
 1 2 -27 55.69 10.8
 -1 2 -27 50.59 9.5
 1 -2 -27 38.2 12.1
 2 2 -27 27.7 10.5
 2 -2 -27 22.9 11.8
 3 2 -27 7.9 11.2
 3 -2 -27 1.4 11.9
 0 3 -27 22.6 8.4
 0 -3 -27 17.3 10.3
 1 3 -27 7 8.4
 1 -3 -27 8.4 11
 -1 3 -27 17.5 7.4
 2 3 -27 1.8 9.3
 -2 3 -27 9.1 8.2
 2 -3 -27 -3.8 10.4
 3 3 -27 9.9 11.5
 3 -3 -27 -9.2 12.4
 0 4 -27 12 7.6
 1 4 -27 27.9 9.2
 -1 4 -27 41.6 10.4
 1 -4 -27 25.1 12.6
 2 4 -27 3.3 10
 2 -4 -27 -10.2 12.6
 3 4 -27 10 11.1
 3 -4 -27 21.5 14.1
 0 5 -27 7.5 8.1
 0 5 -27 8.4 8
 1 5 -27 47 10.9
 1 -5 -27 58.29 14.6
 -1 5 -27 52.89 11
 2 5 -27 1.4 10.5
 2 -5 -27 13.2 13.9
 0 6 -27 125.69 15.1
 0 6 -27 178.28 18.3
 1 6 -27 -3.4 9.2
 -1 6 -27 3 7.8
 2 6 -27 -4.6 10.4
 2 -6 -27 7.5 15.4
 0 7 -27 21 11.3
 0 7 -27 11.4 10.8
 1 7 -27 7.3 10.1
 -1 7 -27 4.4 8.9
 0 0 -28 8.7 8.5
 -1 0 -28 26.8 10
 1 0 -28 33.3 10.3
 2 0 -28 21 12.1
 3 0 -28 23.6 13.5
 0 -1 -28 21.1 9.9
 0 1 -28 21 9.3
 1 1 -28 6.9 8.4
 -1 1 -28 13.4 9.6
 1 -1 -28 16 10
 2 1 -28 49 12.3
 2 -1 -28 41.2 12.7
 3 1 -28 21 13.1
 3 -1 -28 35.6 13.4
 0 2 -28 2.5 7.8
 0 -2 -28 4.2 10.4
 1 2 -28 23.6 9.6
 1 -2 -28 14.2 11.6
 -1 2 -28 27.2 9.2
 2 2 -28 -11.3 7.8
 2 -2 -28 1.4 11.1
 3 2 -28 3 11
 3 -2 -28 5.7 13.6
 0 3 -28 74.79 11.8
 1 3 -28 -4.3 8.2
 -1 3 -28 -0.4 8.4
 1 -3 -28 -0.4 12.5
 2 3 -28 18.6 11
 2 -3 -28 24.3 13.5
 -2 3 -28 43.2 11.9
 3 3 -28 36.9 14.6
 3 -3 -28 51.19 16.9
 0 4 -28 37.9 10.1
 1 4 -28 25.4 10.1
 -1 4 -28 25.5 9.4
 1 -4 -28 22.2 13.6
 2 4 -28 12.3 10.4
 2 -4 -28 -7.3 11.8
 -2 4 -28 0.9 8.6
 0 5 -28 5 8.3
 1 5 -28 39.2 11.4
 1 -5 -28 40.5 16
 -1 5 -28 32.7 10.1
 2 5 -28 1.6 10.3
 2 -5 -28 -0.6 14.5
 0 6 -28 25.7 10.5
 0 6 -28 47.9 12.8
 1 6 -28 13.5 10.6
 0 7 -28 0.8 11.6
 0 7 -28 12.4 10.9
 0 0 -29 3.7 8.7
 1 0 -29 29.3 10.6
 2 0 -29 120.09 17
 3 0 -29 23.1 13.8
 0 -1 -29 2.9 9.3
 0 1 -29 -1.8 9
 1 1 -29 17.6 9.8
 -1 1 -29 2.7 9.3
 1 -1 -29 14.1 11.2
 2 1 -29 11.1 10.4
 2 -1 -29 13.2 12.2
 3 1 -29 4.1 12.6
 3 -1 -29 19.6 13.2
 0 2 -29 1.2 9.5
 0 -2 -29 16.9 11.5
 1 2 -29 12.2 9.8
 1 -2 -29 10.5 11.7
 -1 2 -29 11.6 8.6
 2 2 -29 10.2 10.5
 2 -2 -29 17 12.1
 3 2 -29 17.5 12.5
 3 -2 -29 20.4 14.6
 0 3 -29 60.19 11.1
 1 3 -29 -1 8.5
 -1 3 -29 9.8 8.7
 1 -3 -29 1.8 12
 2 3 -29 -2.1 9.6
 2 -3 -29 12.2 12.8
 0 4 -29 11.8 9
 1 4 -29 -9.1 9.4
 1 -4 -29 21.1 13.6
 -1 4 -29 7.1 8.9
 2 4 -29 6.2 10.9
 2 -4 -29 9.3 14.7
 -2 4 -29 14.3 10.1
 0 5 -29 7.7 9.1
 1 5 -29 28.7 10.8
 -1 5 -29 41.8 11.6
 1 -5 -29 26.2 19.7
 2 5 -29 12 11.4
 2 -5 -29 20.5 15.9
 0 6 -29 20.8 10.8
 1 6 -29 4.6 10.6
 -1 6 -29 7.1 10.7
 0 0 -30 3.1 10
 1 0 -30 6.5 11
 2 0 -30 96.29 16.7
 0 -1 -30 2 10.8
 0 1 -30 -2.6 9.1
 1 1 -30 6.3 9.8
 -1 1 -30 15.9 10.4
 1 -1 -30 -0.4 11.6
 2 1 -30 14.5 11.9
 2 -1 -30 -3.1 12.3
 0 2 -30 7.4 9.8
 0 -2 -30 13.2 14.2
 1 2 -30 -4.1 9.5
 -1 2 -30 10.1 9.7
 1 -2 -30 4.1 12.1
 2 2 -30 -3.1 10.2
 2 -2 -30 12.1 12.7
 0 3 -30 42.6 11.4
 1 3 -30 23.2 11.3
 1 -3 -30 26.5 14.8
 -1 3 -30 15.6 10.2
 2 3 -30 5 11.7
 2 -3 -30 18.7 14.8
 0 4 -30 -3.7 8.5
 1 4 -30 6.3 10.3
 -1 4 -30 -2.1 9.8
 1 -4 -30 9 14.9
 2 4 -30 10.1 12.4
 2 -4 -30 6.5 15.9
 -2 4 -30 -1.7 14.3
 0 5 -30 -3 9.2
 1 5 -30 11.9 10.4
 -1 5 -30 9.5 11.4
 0 6 -30 -5.4 11.1
 0 0 -31 8.2 11.2
 1 0 -31 15.8 11.2
 2 0 -31 37.3 14.5
 0 1 -31 20.6 11.6
 0 -1 -31 2.4 12.8
 1 1 -31 14.2 11.3
 1 -1 -31 5.7 12.8
 2 1 -31 14.3 11.9
 2 -1 -31 2.8 13.3
 0 2 -31 117.29 16.4
 1 2 -31 18.4 11
 1 -2 -31 4.3 12.8
 -1 2 -31 3.7 11.6
 2 2 -31 7.3 11.6
 2 -2 -31 10.2 14.8
 0 3 -31 7 9.9
 1 3 -31 -8.4 11.2
 1 -3 -31 3.4 14.4
 -1 3 -31 9.8 11
 2 3 -31 4.6 11.2
 2 -3 -31 -7 14.5
 0 4 -31 13.2 10.6
 1 4 -31 17.8 12.1
 1 -4 -31 -0.4 18.5
 -1 4 -31 0.3 10.5
 0 5 -31 17.8 11.7
 0 0 -32 2 12.3
 1 0 -32 15.9 12.6
 2 0 -32 68.49 16.9
 0 1 -32 -2.7 11.2
 0 -1 -32 9.5 16.5
 1 1 -32 -1.9 11.7
 1 -1 -32 5.5 13.3
 0 2 -32 52.29 14
 1 2 -32 19.1 11.5
 -1 2 -32 -4.5 13.4
 1 -2 -32 11.8 15.2
 0 3 -32 19.6 12.9
 1 3 -32 3.5 12.1
 -1 3 -32 17.7 11.5
 1 -3 -32 -2.5 14.9
 0 4 -32 0.3 11.1
 0 0 -33 -1.4 13.1
 1 0 -33 1.3 13.2
 0 1 -33 32.9 13.4
 1 1 -33 11.5 12.9
 1 -1 -33 4.6 15.6
 0 2 -33 0.7 12.7
 1 2 -33 -6 11.8
 1 -2 -33 20.4 15.7

_iucr_refine_fcf_details
;
data_mo_22fm_iw5_0m
_computing_structure_refinement   'olex2.refine 1.5 (Bourhis et al., 2015)'
_shelx_refln_list_code            4
loop_
  _space_group_symop_id
  _space_group_symop_operation_xyz
  1  x,y,z
  2  x+1/2,-y+1/2,-z
  3  -x,y+1/2,-z+1/2
  4  -x+1/2,-y,z+1/2

_space_group_crystal_system       orthorhombic
_space_group_IT_number            19
_space_group_name_H-M_alt         'P 21 21 21'
_space_group_name_Hall            ' P 2ac 2ab'
_symmetry_space_group_name_H-M    'P 21 21 21'
_symmetry_space_group_name_Hall   ' P 2ac 2ab'
_symmetry_Int_Tables_number       19
_cell_length_a                    4.662(2)
_cell_length_b                    9.537(5)
_cell_length_c                    25.170(13)
_cell_angle_alpha                 90
_cell_angle_beta                  90
_cell_angle_gamma                 90
_cell_volume                      1119.1(10)
loop_
  _refln_index_h
  _refln_index_k
  _refln_index_l
  _refln_F_squared_calc
  _refln_F_squared_meas
  _refln_F_squared_sigma
  _refln_F_squared_weight
  _refln_observed_status
-6 -3 -7 43.245 40.229 13.585 31.917 o
-6 -3 -6 26.591 14.050 10.879 50.538 o
-6 -3 -5 28.808 11.007 11.588 44.589 o
-6 -3 -4 63.703 63.016 15.861 23.002 o
-6 -3 -3 119.163 130.203 25.907 8.471 o
-6 -3 -2 46.531 36.690 16.164 22.704 o
-6 -3 -1 78.495 55.509 14.228 27.910 o
-6 -2 -9 4.932 22.004 11.780 43.531 o
-6 -2 -8 2.011 -2.895 10.464 55.297 o
-6 -2 -7 9.014 13.402 10.477 54.997 o
-6 -2 -6 0.998 8.594 10.896 50.986 o
-6 -2 -5 33.293 19.498 10.648 52.310 o
-6 -2 -4 6.937 -6.467 10.985 50.155 o
-6 -2 -3 4.935 4.879 11.172 48.483 o
-6 -2 -2 144.396 153.654 16.817 17.518 o
-6 -2 -1 47.590 41.024 13.345 32.901 o
-6 -1 -10 27.730 32.483 11.560 44.483 o
-6 -1 -9 1.311 -2.527 10.834 51.588 o
-6 -1 -8 4.387 1.230 11.060 49.488 o
-6 -1 -7 5.837 2.206 11.272 47.629 o
-6 -1 -6 8.550 4.180 10.425 55.641 o
-6 -1 -5 21.875 20.093 11.417 45.993 o
-6 -1 -4 15.237 40.041 11.934 42.041 o
-6 -1 -3 55.681 69.994 16.230 22.099 o
-6 -1 -2 44.639 42.553 13.100 34.174 o
-6 -1 -1 10.847 15.460 11.196 48.136 o
-5 -7 -9 3.106 -2.362 8.414 85.507 o
-5 -7 -8 6.508 16.386 10.186 58.206 o
-5 -7 -7 25.965 38.971 12.105 40.589 o
-5 -7 -6 26.930 42.071 11.367 45.817 o
-5 -7 -5 16.022 14.614 9.595 65.270 o
-5 -7 -4 1.077 6.906 7.294 113.750 o
-5 -7 -3 18.483 25.823 9.011 73.419 o
-5 -7 -2 51.914 54.610 10.097 55.044 o
-5 -7 -1 17.368 24.714 8.040 92.049 o
-5 -6 -13 11.954 4.871 9.890 61.730 o
-5 -6 -12 1.579 0.738 9.005 74.669 o
-5 -6 -11 6.046 15.205 9.447 67.656 o
-5 -6 -10 7.836 8.267 8.857 77.003 o
-5 -6 -9 4.278 12.547 9.300 69.892 o
-5 -6 -8 7.398 9.300 9.152 72.124 o
-5 -6 -7 6.924 12.990 9.595 65.601 o
-5 -6 -6 16.845 17.610 7.672 101.418 o
-5 -6 -5 25.920 24.520 8.413 83.344 o
-5 -6 -4 27.789 38.048 8.432 81.926 o
-5 -6 -3 27.793 36.941 13.064 34.914 o
-5 -6 -2 1.209 5.986 6.928 126.097 o
-5 -6 -1 0.081 -0.002 6.399 147.853 o
-5 -5 -15 1.802 -0.632 9.281 70.294 o
-5 -5 -14 1.690 21.229 10.737 52.432 o
-5 -5 -13 16.023 9.133 9.986 60.384 o
-5 -5 -12 41.038 47.381 11.710 42.486 o
-5 -5 -11 82.192 91.508 15.943 22.003 o
-5 -5 -10 17.989 17.862 10.776 51.727 o
-5 -5 -9 4.477 0.443 9.447 67.816 o
-5 -5 -8 11.679 -0.886 9.300 69.866 o
-5 -5 -7 20.200 16.635 8.193 88.825 o
-5 -5 -6 0.334 -3.962 7.062 121.402 o
-5 -5 -5 0.513 -1.470 7.131 119.075 o
-5 -5 -4 0.943 0.116 6.733 133.543 o
-5 -5 -3 2.266 9.085 6.849 128.904 o
-5 -5 -2 3.989 2.012 6.584 139.554 o
-5 -5 -1 4.629 13.201 18.083 18.507 o
-5 -4 -17 11.586 7.956 10.481 54.965 o
-5 -4 -16 40.064 37.605 11.392 45.107 o
-5 -4 -15 41.346 46.968 11.332 45.253 o
-5 -4 -14 15.089 34.886 10.304 56.310 o
-5 -4 -13 5.014 20.263 26.276 8.766 o
-5 -4 -12 5.887 2.473 8.629 81.240 o
-5 -4 -11 2.854 6.747 12.178 40.811 o
-5 -4 -10 20.935 24.673 8.757 77.523 o
-5 -4 -9 6.328 10.937 7.545 106.017 o
-5 -4 -8 17.038 13.286 10.481 54.761 o
-5 -4 -7 13.219 3.725 7.554 105.580 o
-5 -4 -6 16.163 3.782 7.197 115.965 o
-5 -4 -5 6.590 14.122 8.931 75.686 o
-5 -4 -4 5.271 1.379 7.259 114.802 o
-5 -4 -3 28.744 22.769 19.264 16.225 o
-5 -4 -2 6.951 2.727 8.001 94.445 o
-5 -4 -1 29.479 40.758 22.512 11.873 o
-5 -3 -19 14.230 14.909 13.286 34.187 o
-5 -3 -18 28.764 12.735 10.662 52.530 o
-5 -3 -17 47.801 54.038 11.491 43.490 o
-5 -3 -16 4.417 12.791 9.453 67.650 o
-5 -3 -15 3.562 14.789 8.801 78.007 o
-5 -3 -14 10.767 15.527 11.514 45.519 o
-5 -3 -13 4.555 2.577 8.383 86.114 o
-5 -3 -12 41.439 43.319 13.286 33.338 o
-5 -3 -11 30.256 34.432 8.324 83.874 o
-5 -3 -10 31.233 28.059 8.022 90.389 o
-5 -3 -9 32.845 12.620 9.655 63.611 o
-5 -3 -8 36.573 45.092 7.575 97.873 o
-5 -3 -7 67.820 62.830 10.564 48.735 o
-5 -3 -6 60.836 79.319 13.473 31.132 o
-5 -3 -5 8.330 10.835 8.083 92.323 o
-5 -3 -4 38.731 27.048 9.743 61.516 o
-5 -3 -3 2.993 -1.175 7.243 115.401 o
-5 -3 -2 62.602 68.806 10.916 46.133 o
-5 -3 -1 130.679 150.078 13.569 25.391 o
-5 -2 -20 11.172 29.081 14.762 27.678 o
-5 -2 -19 18.203 17.857 11.577 44.856 o
-5 -2 -18 16.567 24.626 11.440 45.887 o
-5 -2 -17 13.268 15.823 10.348 56.245 o
-5 -2 -16 81.367 87.980 13.352 30.510 o
-5 -2 -15 133.846 106.534 14.116 24.792 o
-5 -2 -14 133.442 144.109 20.593 12.660 o
-5 -2 -13 61.446 61.147 10.054 54.082 o
-5 -2 -12 27.714 29.976 13.119 34.706 o
-5 -2 -11 57.126 63.703 20.613 13.917 o
-5 -2 -10 75.048 79.655 12.359 35.684 o
-5 -2 -9 84.800 110.864 17.084 19.093 o
-5 -2 -8 296.332 310.395 20.942 8.645 o
-5 -2 -7 54.605 55.632 8.012 83.040 o
-5 -2 -6 105.421 114.559 10.112 44.442 o
-5 -2 -5 27.354 21.509 6.435 139.934 o
-5 -2 -4 37.623 47.936 7.283 104.554 o
-5 -2 -3 31.288 33.432 8.303 84.205 o
-5 -2 -2 13.114 22.596 9.291 69.520 o
-5 -2 -1 42.088 41.932 9.576 62.548 o
-5 -1 -20 18.837 9.272 11.630 44.531 o
-5 -1 -19 12.508 9.585 13.728 32.061 o
-5 -1 -18 8.096 -1.345 15.500 25.194 o
-5 -1 -17 7.136 2.846 10.622 53.619 o
-5 -1 -16 52.594 50.264 12.662 36.022 o
-5 -1 -15 103.006 100.256 36.085 4.545 o
-5 -1 -14 47.926 39.809 10.496 52.160 o
-5 -1 -13 41.803 47.537 10.333 53.924 o
-5 -1 -12 96.165 105.976 10.619 42.840 o
-5 -1 -11 28.176 27.605 8.235 86.405 o
-5 -1 -10 25.884 31.495 8.081 89.665 o
-5 -1 -9 6.225 5.329 7.035 122.102 o
-5 -1 -8 42.773 35.396 8.218 83.825 o
-5 -1 -7 203.752 232.968 13.597 19.127 o
-5 -1 -6 236.288 262.293 14.683 15.568 o
-5 -1 -5 108.826 96.482 9.908 46.629 o
-5 -1 -4 159.879 186.775 10.810 30.392 o
-5 -1 -3 103.662 112.157 8.925 53.861 o
-5 -1 -2 10.156 5.896 6.025 165.811 o
-5 -1 -1 22.925 33.552 8.395 83.518 o
-4 -9 -11 5.075 -0.295 8.267 88.561 o
-4 -9 -10 9.838 16.386 9.300 69.671 o
-4 -9 -9 24.290 25.538 9.743 62.625 o
-4 -9 -8 46.280 50.485 11.367 44.597 o
-4 -9 -7 14.453 39.118 10.038 59.218 o
-4 -9 -6 105.310 110.108 14.319 25.435 o
-4 -9 -5 72.932 79.108 12.695 34.129 o
-4 -9 -4 33.495 58.899 11.514 43.983 o
-4 -9 -3 48.688 56.537 11.367 44.260 o
-4 -9 -2 66.769 79.403 12.843 33.733 o
-4 -9 -1 7.552 11.977 6.988 123.386 o
-4 -8 -15 9.811 10.321 10.038 59.920 o
-4 -8 -14 11.750 10.808 8.555 82.300 o
-4 -8 -13 1.105 1.415 8.173 90.645 o
-4 -8 -12 1.961 5.850 7.207 116.488 o
-4 -8 -11 14.526 12.843 9.447 67.412 o
-4 -8 -10 4.647 6.495 7.824 98.789 o
-4 -8 -9 5.540 13.876 8.709 79.612 o
-4 -8 -8 12.627 20.519 9.595 65.289 o
-4 -8 -7 4.356 7.676 7.824 98.779 o
-4 -8 -6 5.821 -1.476 7.528 106.746 o
-4 -8 -5 11.878 -0.590 6.790 130.800 o
-4 -8 -4 23.235 20.224 8.414 83.831 o
-4 -8 -3 26.453 26.566 7.699 98.763 o
-4 -8 -2 38.400 39.100 8.328 82.184 o
-4 -8 -1 28.231 31.901 8.857 74.794 o
-4 -7 -18 53.113 40.595 21.404 13.019 o
-4 -7 -17 12.621 10.573 9.608 65.298 o
-4 -7 -16 31.392 25.767 10.186 56.979 o
-4 -7 -15 36.462 29.525 8.887 73.525 o
-4 -7 -14 43.484 40.952 9.020 69.903 o
-4 -7 -13 114.544 105.665 21.109 12.573 o
-4 -7 -12 48.909 33.463 8.857 72.099 o
-4 -7 -11 47.323 40.404 12.031 40.206 o
-4 -7 -10 29.853 27.920 7.379 106.395 o
-4 -7 -9 31.377 21.818 7.748 97.149 o
-4 -7 -8 17.696 16.976 7.528 105.194 o
-4 -7 -7 12.616 21.700 8.709 79.085 o
-4 -7 -6 11.187 11.662 7.381 110.391 o
-4 -7 -5 6.627 7.851 6.055 164.483 o
-4 -7 -4 15.123 8.946 8.119 91.173 o
-4 -7 -3 26.639 21.370 7.676 99.732 o
-4 -7 -2 10.919 12.843 9.300 69.697 o
-4 -7 -1 0.662 1.140 5.978 169.392 o
-4 -6 -20 35.141 51.075 20.371 14.426 o
-4 -6 -19 31.018 48.566 19.043 16.518 o
-4 -6 -18 7.770 10.684 7.838 98.211 o
-4 -6 -17 121.970 137.997 15.352 21.432 o
-4 -6 -16 62.510 69.335 14.681 26.598 o
-4 -6 -15 60.142 56.744 9.298 62.737 o
-4 -6 -14 176.359 149.610 24.062 9.175 o
-4 -6 -13 113.964 105.736 11.184 37.649 o
-4 -6 -12 16.777 28.104 7.748 98.855 o
-4 -6 -11 3.333 14.889 6.750 132.475 o
-4 -6 -10 13.213 16.668 7.898 96.159 o
-4 -6 -9 15.858 7.635 6.320 149.744 o
-4 -6 -8 17.095 11.784 6.702 132.793 o
-4 -6 -7 27.398 25.502 14.762 27.525 o
-4 -6 -6 1.106 3.101 4.715 272.248 o
-4 -6 -5 24.625 25.092 12.326 39.392 o
-4 -6 -4 22.570 26.190 6.666 131.432 o
-4 -6 -3 32.195 35.354 6.881 119.793 o
-4 -6 -2 66.052 65.159 16.009 22.527 o
-4 -6 -1 14.374 17.343 6.864 126.672 o
-4 -5 -22 3.180 10.186 18.157 18.361 o
-4 -5 -21 23.794 25.538 17.862 18.877 o
-4 -5 -20 30.761 16.976 17.419 19.826 o
-4 -5 -19 46.073 45.518 10.097 56.050 o
-4 -5 -18 18.772 18.735 9.075 72.625 o
-4 -5 -17 43.480 25.425 18.895 16.769 o
-4 -5 -16 2.172 -1.874 9.447 67.832 o
-4 -5 -15 37.893 23.679 8.783 75.383 o
-4 -5 -14 32.978 32.322 8.812 74.986 o
-4 -5 -13 48.801 36.765 20.740 13.889 o
-4 -5 -12 7.494 4.475 6.988 123.673 o
-4 -5 -11 42.154 20.055 7.440 102.888 o
-4 -5 -10 7.405 4.258 6.259 154.101 o
-4 -5 -9 9.301 13.587 6.705 133.679 o
-4 -5 -8 75.619 80.776 9.479 56.520 o
-4 -5 -7 8.855 17.282 5.709 183.556 o
-4 -5 -6 18.441 21.177 5.632 184.613 o
-4 -5 -5 41.111 40.424 6.363 133.623 o
-4 -5 -4 54.242 61.339 9.372 62.356 o
-4 -5 -3 144.849 161.580 10.780 33.346 o
-4 -5 -2 147.088 172.505 12.418 27.015 o
-4 -5 -1 40.377 48.626 7.700 93.646 o
-4 -4 -23 1.607 16.976 18.600 17.495 o
-4 -4 -22 7.861 0.738 17.124 20.643 o
-4 -4 -21 7.005 -3.831 9.715 64.105 o
-4 -4 -20 7.799 7.314 8.426 85.083 o
-4 -4 -19 2.120 4.416 9.890 61.883 o
-4 -4 -18 105.098 105.835 32.247 5.649 o
-4 -4 -17 24.869 37.591 9.104 70.960 o
-4 -4 -16 8.532 19.983 10.776 51.944 o
-4 -4 -15 130.844 116.843 11.696 33.124 o
-4 -4 -14 91.652 105.036 12.474 33.217 o
-4 -4 -13 60.892 71.950 9.495 59.247 o
-4 -4 -12 231.056 227.862 29.195 6.024 o
-4 -4 -11 85.089 81.507 26.711 8.251 o
-4 -4 -10 17.525 6.313 6.190 155.776 o
-4 -4 -9 11.817 11.716 9.817 62.572 o
-4 -4 -8 9.500 -1.394 9.005 74.567 o
-4 -4 -7 141.945 151.644 14.252 22.934 o
-4 -4 -6 13.558 20.154 4.957 239.383 o
-4 -4 -5 74.483 76.915 7.276 87.353 o
-4 -4 -4 69.284 67.508 7.113 94.265 o
-4 -4 -3 44.287 43.968 6.187 137.854 o
-4 -4 -2 8.084 9.924 4.816 258.657 o
-4 -4 -1 55.476 54.977 6.836 108.968 o
-4 -3 -24 3.013 -6.495 16.533 22.150 o
-4 -3 -23 3.048 -7.528 15.057 26.706 o
-4 -3 -22 7.080 6.664 9.920 61.443 o
-4 -3 -21 10.551 3.601 9.175 71.761 o
-4 -3 -20 53.202 61.657 12.769 35.180 o
-4 -3 -19 43.217 45.618 9.920 58.218 o
-4 -3 -18 18.657 10.895 13.876 31.325 o
-4 -3 -17 25.953 18.509 9.374 67.683 o
-4 -3 -16 15.789 17.209 8.783 77.716 o
-4 -3 -15 35.613 39.285 8.759 75.091 o
-4 -3 -14 32.013 31.444 13.359 33.379 o
-4 -3 -13 21.183 24.389 6.554 136.424 o
-4 -3 -12 256.824 269.300 28.712 5.930 o
-4 -3 -11 195.472 206.518 22.017 10.103 o
-4 -3 -10 98.458 120.056 18.357 16.398 o
-4 -3 -9 275.311 278.901 15.028 13.554 o
-4 -3 -8 68.689 75.844 7.536 84.825 o
-4 -3 -7 39.150 36.096 6.016 149.897 o
-4 -3 -6 1.483 5.761 4.737 269.482 o
-4 -3 -5 26.212 15.099 4.962 232.113 o
-4 -3 -4 2.690 1.047 4.893 252.775 o
-4 -3 -3 42.680 41.950 6.245 136.988 o
-4 -3 -2 8.408 3.055 5.995 167.870 o
-4 -3 -1 26.913 22.561 6.187 150.775 o
-4 -2 -25 41.525 38.085 18.157 18.107 o
-4 -2 -24 8.539 15.205 16.386 22.524 o
-4 -2 -23 54.389 58.129 12.079 39.100 o
-4 -2 -22 17.119 7.709 10.177 58.146 o
-4 -2 -21 14.850 18.700 9.489 66.681 o
-4 -2 -20 28.972 21.870 9.597 64.309 o
-4 -2 -19 30.997 34.432 9.788 61.292 o
-4 -2 -18 12.891 5.667 8.219 89.203 o
-4 -2 -17 10.197 7.977 8.162 90.528 o
-4 -2 -16 0.738 -1.835 7.440 109.386 o
-4 -2 -15 3.578 -0.472 6.853 128.892 o
-4 -2 -14 8.478 2.796 6.543 141.011 o
-4 -2 -13 50.821 59.161 8.030 83.199 o
-4 -2 -12 29.563 22.729 6.095 154.056 o
-4 -2 -11 15.190 10.052 5.603 189.682 o
-4 -2 -10 29.420 31.750 7.344 107.025 o
-4 -2 -9 101.503 106.983 11.244 38.498 o
-4 -2 -8 86.888 104.764 8.557 61.705 o
-4 -2 -7 63.280 75.224 12.717 34.641 o
-4 -2 -6 28.457 34.220 8.553 79.860 o
-4 -2 -5 26.408 31.148 5.484 187.224 o
-4 -2 -4 107.749 106.050 8.197 60.317 o
-4 -2 -3 37.781 36.190 6.120 146.021 o
-4 -2 -2 4.251 7.243 6.991 123.678 o
-4 -2 -1 42.006 43.605 5.868 152.684 o
-4 -1 -25 0.789 -3.838 16.090 23.387 o
-4 -1 -24 9.657 4.724 16.386 22.536 o
-4 -1 -23 6.392 -3.395 13.876 31.438 o
-4 -1 -22 24.442 29.671 16.238 22.792 o
-4 -1 -21 23.974 6.495 14.171 30.008 o
-4 -1 -20 0.254 9.743 13.876 31.441 o
-4 -1 -19 23.473 3.543 14.024 30.660 o
-4 -1 -18 21.034 6.348 12.843 36.544 o
-4 -1 -17 7.740 6.052 13.581 32.802 o
-4 -1 -16 13.726 15.706 7.149 117.109 o
-4 -1 -15 12.572 17.513 7.401 109.388 o
-4 -1 -14 79.268 65.726 8.690 66.061 o
-4 -1 -13 74.528 93.388 25.235 9.234 o
-4 -1 -12 39.822 42.026 19.707 15.402 o
-4 -1 -11 122.651 116.891 12.769 29.513 o
-4 -1 -10 80.047 74.800 15.788 22.680 o
-4 -1 -9 303.269 299.984 15.280 12.176 o
-4 -1 -8 376.958 380.905 13.921 9.972 o
-4 -1 -7 305.518 311.178 12.524 14.085 o
-4 -1 -6 160.100 179.846 13.146 23.924 o
-4 -1 -5 107.024 116.757 7.262 68.907 o
-4 -1 -4 292.187 269.197 10.152 17.970 o
-4 -1 -3 175.531 190.969 10.310 30.184 o
-4 -1 -2 5.044 7.390 4.712 271.522 o
-4 -1 -1 0.096 -0.073 4.579 288.719 o
-3 -11 -6 10.672 9.300 9.005 74.397 o
-3 -11 -5 1.212 -5.462 7.381 111.140 o
-3 -11 -4 19.600 7.233 9.152 71.692 o
-3 -11 -3 2.467 -10.333 7.676 102.745 o
-3 -11 -2 26.872 13.728 9.152 71.045 o
-3 -11 -1 29.070 17.124 8.857 75.435 o
-3 -10 -14 7.345 -2.657 19.338 16.188 o
-3 -10 -13 0.858 16.386 23.914 10.586 o
-3 -10 -12 2.879 6.705 10.159 58.633 o
-3 -10 -11 1.405 0.361 7.269 114.577 o
-3 -10 -10 0.642 -2.801 7.386 110.995 o
-3 -10 -9 4.043 0.295 7.233 115.677 o
-3 -10 -8 0.800 3.838 7.233 115.706 o
-3 -10 -7 14.841 -1.624 7.676 102.268 o
-3 -10 -6 6.967 9.595 7.528 106.494 o
-3 -10 -5 15.915 12.990 7.528 105.627 o
-3 -10 -4 29.911 24.062 8.119 88.811 o
-3 -10 -3 20.457 31.738 8.562 80.732 o
-3 -10 -2 14.263 23.323 8.562 81.637 o
-3 -10 -1 7.770 11.662 6.495 142.720 o
-3 -9 -18 0.249 10.776 20.371 14.589 o
-3 -9 -17 4.579 9.300 18.747 17.222 o
-3 -9 -16 0.712 6.643 18.157 18.365 o
-3 -9 -15 26.085 26.276 18.305 17.965 o
-3 -9 -14 0.046 24.062 17.862 18.967 o
-3 -9 -13 15.324 24.994 7.345 110.199 o
-3 -9 -12 48.185 56.088 9.380 63.434 o
-3 -9 -11 9.751 13.212 7.012 122.297 o
-3 -9 -10 3.064 14.008 6.322 150.984 o
-3 -9 -9 11.316 16.472 6.495 141.863 o
-3 -9 -8 11.873 22.885 6.414 144.718 o
-3 -9 -7 23.493 44.217 7.610 99.944 o
-3 -9 -6 43.961 49.895 9.447 63.499 o
-3 -9 -5 84.199 75.418 10.776 44.782 o
-3 -9 -4 31.272 36.019 8.414 81.914 o
-3 -9 -3 25.744 15.205 6.938 122.162 o
-3 -9 -2 6.986 5.019 6.200 157.044 o
-3 -9 -1 10.709 12.105 6.643 136.102 o
-3 -8 -21 27.872 58.161 23.176 11.186 o
-3 -8 -20 37.334 72.628 22.438 11.862 o
-3 -8 -19 9.812 12.843 16.386 22.523 o
-3 -8 -18 4.484 11.662 17.124 20.640 o
-3 -8 -17 11.068 23.176 17.271 20.253 o
-3 -8 -16 11.225 -5.462 13.581 32.800 o
-3 -8 -15 2.120 3.816 8.193 90.179 o
-3 -8 -14 3.734 5.354 6.190 157.804 o
-3 -8 -13 125.393 132.625 11.736 32.744 o
-3 -8 -12 129.106 141.513 11.578 32.669 o
-3 -8 -11 41.777 35.467 7.292 104.901 o
-3 -8 -10 191.531 169.427 22.216 10.235 o
-3 -8 -9 67.606 85.705 16.452 21.146 o
-3 -8 -8 29.508 28.048 6.690 128.296 o
-3 -8 -7 3.403 4.903 6.569 140.173 o
-3 -8 -6 32.792 26.032 8.267 85.243 o
-3 -8 -5 2.772 -2.261 4.729 270.684 o
-3 -8 -4 17.430 23.282 6.035 161.459 o
-3 -8 -3 13.734 13.876 6.052 162.855 o
-3 -8 -2 6.203 8.134 8.045 93.353 o
-3 -8 -1 7.249 3.418 14.909 27.226 o
-3 -7 -23 27.834 56.833 21.700 12.749 o
-3 -7 -22 38.803 32.771 20.371 14.454 o
-3 -7 -21 19.426 31.442 17.566 19.521 o
-3 -7 -20 3.188 2.362 15.500 25.200 o
-3 -7 -19 4.943 14.024 16.976 20.997 o
-3 -7 -18 7.562 1.771 14.762 27.774 o
-3 -7 -17 0.861 5.757 14.171 30.147 o
-3 -7 -16 5.333 5.906 6.628 137.562 o
-3 -7 -15 4.953 -1.616 5.459 202.973 o
-3 -7 -14 2.009 0.407 5.622 191.562 o
-3 -7 -13 0.844 6.405 5.357 210.811 o
-3 -7 -12 19.854 7.738 5.355 205.928 o
-3 -7 -11 8.891 8.246 5.327 211.778 o
-3 -7 -10 112.692 125.566 10.316 41.481 o
-3 -7 -9 102.507 105.207 9.489 50.063 o
-3 -7 -8 135.999 137.929 10.298 37.846 o
-3 -7 -7 160.781 159.104 10.428 33.105 o
-3 -7 -6 86.448 84.984 8.263 67.557 o
-3 -7 -5 32.582 38.636 6.054 150.947 o
-3 -7 -4 17.565 24.141 4.577 274.305 o
-3 -7 -3 50.168 48.761 5.526 160.718 o
-3 -7 -2 34.426 33.456 4.838 226.212 o
-3 -7 -1 3.088 2.179 3.813 415.758 o
-3 -6 -25 27.198 4.576 19.928 15.203 o
-3 -6 -24 4.722 11.957 17.862 18.970 o
-3 -6 -23 10.679 22.143 17.271 20.257 o
-3 -6 -22 1.313 -4.281 14.614 28.350 o
-3 -6 -21 1.203 10.186 15.205 26.185 o
-3 -6 -20 4.687 22.438 15.057 26.669 o
-3 -6 -19 3.314 6.643 14.024 30.779 o
-3 -6 -18 27.241 32.766 9.146 70.324 o
-3 -6 -17 5.074 8.158 6.072 163.766 o
-3 -6 -16 0.182 7.011 5.782 180.998 o
-3 -6 -15 5.704 10.320 5.788 179.898 o
-3 -6 -14 26.691 34.337 6.414 138.828 o
-3 -6 -13 59.438 71.054 24.349 10.017 o
-3 -6 -12 77.380 84.498 12.688 33.759 o
-3 -6 -11 19.859 34.509 9.521 65.511 o
-3 -6 -10 356.038 314.265 14.612 10.976 o
-3 -6 -9 5.624 6.901 4.577 287.620 o
-3 -6 -8 28.532 27.134 5.977 159.354 o
-3 -6 -7 50.131 43.707 6.487 124.240 o
-3 -6 -6 76.550 70.854 7.586 82.221 o
-3 -6 -5 208.836 191.385 8.852 30.668 o
-3 -6 -4 102.240 97.449 9.507 50.603 o
-3 -6 -3 68.696 78.480 8.147 74.443 o
-3 -6 -2 77.129 74.768 8.465 68.416 o
-3 -6 -1 8.319 11.705 4.673 274.089 o
-3 -5 -26 13.741 9.005 16.386 22.516 o
-3 -5 -25 2.372 2.657 14.614 28.348 o
-3 -5 -24 2.275 -11.809 13.433 33.553 o
-3 -5 -23 0.876 2.067 12.547 38.457 o
-3 -5 -22 2.630 -12.547 13.581 32.827 o
-3 -5 -21 17.398 9.447 12.990 35.748 o
-3 -5 -20 22.318 28.785 14.171 29.892 o
-3 -5 -19 81.266 83.447 9.993 50.760 o
-3 -5 -18 5.533 5.347 6.187 157.812 o
-3 -5 -17 49.042 49.038 7.910 87.097 o
-3 -5 -16 10.120 5.945 5.760 181.289 o
-3 -5 -15 6.474 2.232 5.070 234.885 o
-3 -5 -14 3.852 3.219 4.946 247.157 o
-3 -5 -13 160.255 161.817 11.446 29.437 o
-3 -5 -12 136.342 113.915 9.783 42.137 o
-3 -5 -11 48.180 44.358 6.498 124.633 o
-3 -5 -10 354.792 361.937 33.723 4.021 o
-3 -5 -9 972.596 939.941 30.193 1.690 o
-3 -5 -8 959.448 910.344 45.466 1.306 o
-3 -5 -7 287.784 294.559 33.730 4.385 o
-3 -5 -6 102.312 113.777 7.488 68.331 o
-3 -5 -5 75.907 92.408 13.396 30.489 o
-3 -5 -4 9.572 8.513 3.507 482.641 o
-3 -5 -3 15.359 19.027 6.928 124.112 o
-3 -5 -2 44.491 44.689 6.149 139.031 o
-3 -5 -1 27.314 37.116 5.165 206.128 o
-3 -4 -27 6.863 14.762 16.386 22.530 o
-3 -4 -26 11.110 20.962 16.386 22.502 o
-3 -4 -25 24.465 37.790 16.238 22.755 o
-3 -4 -24 15.306 7.676 14.024 30.714 o
-3 -4 -23 48.367 24.062 13.433 32.705 o
-3 -4 -22 5.589 1.771 12.400 39.366 o
-3 -4 -21 2.818 10.333 12.990 35.863 o
-3 -4 -20 8.137 5.672 6.794 130.731 o
-3 -4 -19 25.380 18.965 7.053 118.004 o
-3 -4 -18 6.497 -3.073 5.745 183.155 o
-3 -4 -17 8.029 9.803 6.421 146.081 o
-3 -4 -16 33.813 44.777 8.857 73.389 o
-3 -4 -15 69.988 71.313 8.263 73.295 o
-3 -4 -14 253.514 253.529 13.398 16.580 o
-3 -4 -13 167.615 160.943 22.881 10.049 o
-3 -4 -12 304.400 266.607 13.385 14.242 o
-3 -4 -11 168.327 163.453 36.019 4.395 o
-3 -4 -10 39.524 40.914 6.578 126.418 o
-3 -4 -9 83.355 69.885 7.722 78.026 o
-3 -4 -8 230.128 239.883 11.789 20.433 o
-3 -4 -7 4.342 5.863 3.461 502.653 o
-3 -4 -6 7.563 9.284 3.587 463.577 o
-3 -4 -5 629.588 629.126 18.094 4.113 o
-3 -4 -4 340.884 327.435 11.415 13.242 o
-3 -4 -3 204.519 205.550 8.592 31.038 o
-3 -4 -2 60.138 64.318 5.456 148.735 o
-3 -4 -1 48.224 57.438 5.147 177.572 o
-3 -3 -28 60.326 54.471 21.552 12.765 o
-3 -3 -27 10.582 14.614 16.976 20.980 o
-3 -3 -26 3.190 2.657 15.352 25.687 o
-3 -3 -25 1.745 1.329 13.728 32.125 o
-3 -3 -24 5.444 -3.838 13.581 32.822 o
-3 -3 -23 12.951 18.305 13.876 31.344 o
-3 -3 -22 23.382 21.109 12.843 36.384 o
-3 -3 -21 54.272 64.341 13.286 32.535 o
-3 -3 -20 70.941 70.798 13.500 30.773 o
-3 -3 -19 34.642 43.518 8.488 79.532 o
-3 -3 -18 23.598 26.367 9.300 68.629 o
-3 -3 -17 17.820 37.842 12.178 40.353 o
-3 -3 -16 28.441 38.331 16.238 22.713 o
-3 -3 -15 38.604 32.449 6.806 120.651 o
-3 -3 -14 18.537 15.567 10.333 56.238 o
-3 -3 -13 32.726 34.492 5.177 201.745 o
-3 -3 -12 244.357 224.449 9.794 23.360 o
-3 -3 -11 133.686 124.426 9.706 42.200 o
-3 -3 -10 134.894 135.425 21.183 12.075 o
-3 -3 -9 185.507 174.342 10.256 30.174 o
-3 -3 -8 77.978 95.192 12.769 33.034 o
-3 -3 -7 34.701 32.386 4.503 256.573 o
-3 -3 -6 117.951 122.928 15.617 21.228 o
-3 -3 -5 52.777 60.737 5.395 159.429 o
-3 -3 -4 408.683 426.543 13.113 9.055 o
-3 -3 -3 286.360 297.774 11.287 16.336 o
-3 -3 -2 162.871 166.229 11.162 29.930 o
-3 -3 -1 47.874 62.477 5.243 170.435 o
-3 -2 -29 32.506 25.833 18.452 17.646 o
-3 -2 -28 4.054 4.429 16.238 22.959 o
-3 -2 -27 5.808 11.662 16.533 22.137 o
-3 -2 -26 1.512 15.943 15.500 25.191 o
-3 -2 -25 1.605 1.329 12.843 36.709 o
-3 -2 -24 0.841 -6.495 12.252 40.334 o
-3 -2 -23 36.866 55.633 11.221 46.123 o
-3 -2 -22 9.638 21.461 7.908 96.002 o
-3 -2 -21 49.391 45.761 13.581 31.677 o
-3 -2 -20 52.540 39.118 13.433 32.357 o
-3 -2 -19 66.305 60.523 13.728 30.207 o
-3 -2 -18 98.622 83.979 15.205 23.599 o
-3 -2 -17 38.407 32.771 11.367 45.507 o
-3 -2 -16 107.007 94.903 14.614 24.794 o
-3 -2 -15 312.737 290.038 22.881 7.639 o
-3 -2 -14 449.426 424.939 16.846 7.154 o
-3 -2 -13 372.846 342.676 21.109 7.332 o
-3 -2 -12 540.501 517.077 15.857 5.652 o
-3 -2 -11 266.077 272.971 18.114 11.292 o
-3 -2 -10 145.917 152.064 19.198 14.021 o
-3 -2 -9 76.085 79.377 8.089 73.265 o
-3 -2 -8 2.309 7.800 3.441 509.305 o
-3 -2 -7 171.178 165.674 9.061 36.706 o
-3 -2 -6 47.434 57.551 5.641 154.139 o
-3 -2 -5 8.346 10.047 4.665 275.379 o
-3 -2 -4 58.678 61.149 5.213 161.859 o
-3 -2 -3 108.441 128.998 7.128 67.867 o
-3 -2 -2 102.285 120.261 6.896 74.362 o
-3 -2 -1 36.167 45.473 4.668 230.702 o
-3 -1 -29 8.157 6.052 18.600 17.494 o
-3 -1 -28 21.904 31.000 19.338 16.114 o
-3 -1 -27 22.174 15.205 16.238 22.865 o
-3 -1 -26 23.433 21.847 16.386 22.425 o
-3 -1 -25 18.846 35.871 15.795 24.102 o
-3 -1 -24 10.308 2.067 12.990 35.846 o
-3 -1 -23 2.691 -7.233 12.105 41.321 o
-3 -1 -22 3.247 -3.248 12.400 39.376 o
-3 -1 -21 6.811 4.871 13.286 34.282 o
-3 -1 -20 23.626 10.038 11.514 45.311 o
-3 -1 -19 41.025 31.442 12.400 38.348 o
-3 -1 -18 78.886 61.113 14.024 28.555 o
-3 -1 -17 84.432 67.609 14.024 28.213 o
-3 -1 -16 10.342 0.148 9.447 67.731 o
-3 -1 -15 89.368 87.212 7.511 76.531 o
-3 -1 -14 716.557 638.267 22.621 3.205 o
-3 -1 -13 39.055 39.712 6.938 115.128 o
-3 -1 -12 3.084 -7.436 4.446 306.064 o
-3 -1 -11 41.835 43.881 6.126 141.627 o
-3 -1 -10 198.311 175.337 10.177 29.030 o
-3 -1 -9 14.233 17.933 4.786 256.603 o
-3 -1 -8 50.947 60.015 5.132 174.233 o
-3 -1 -7 60.798 69.281 8.672 69.682 o
-3 -1 -6 373.448 394.474 15.050 9.392 o
-3 -1 -5 170.739 166.595 9.366 35.492 o
-3 -1 -4 180.507 190.283 9.901 30.955 o
-3 -1 -3 735.547 775.336 25.150 2.688 o
-3 -1 -2 385.177 394.089 20.037 7.236 o
-3 -1 -1 191.881 204.951 8.322 33.543 o
-2 -12 -5 8.154 5.641 8.180 90.286 o
-2 -12 -4 5.577 8.814 7.980 94.885 o
-2 -12 -3 15.582 19.636 8.708 78.987 o
-2 -12 -2 8.131 8.523 7.900 96.708 o
-2 -12 -1 3.653 -2.526 7.195 116.915 o
-2 -11 -14 1.270 35.133 22.143 12.338 o
-2 -11 -13 4.050 -7.233 13.138 35.075 o
-2 -11 -12 8.811 0.148 12.252 40.307 o
-2 -11 -11 10.730 23.619 14.762 27.703 o
-2 -11 -10 18.048 8.562 12.695 37.420 o
-2 -11 -9 1.841 5.016 7.208 116.478 o
-2 -11 -8 16.794 15.552 7.045 120.128 o
-2 -11 -7 0.756 0.704 6.301 152.493 o
-2 -11 -6 4.968 2.719 5.922 172.385 o
-2 -11 -5 12.808 7.294 12.474 38.828 o
-2 -11 -4 14.480 14.543 7.045 120.503 o
-2 -11 -3 17.399 13.280 7.045 120.207 o
-2 -11 -2 25.237 17.950 7.173 114.337 o
-2 -11 -1 1.137 7.546 6.436 146.066 o
-2 -10 -18 6.093 15.751 12.726 37.331 o
-2 -10 -17 24.650 36.145 12.589 37.649 o
-2 -10 -16 5.939 4.418 10.565 54.205 o
-2 -10 -15 1.968 -0.700 14.909 27.238 o
-2 -10 -14 9.040 7.851 15.278 25.915 o
-2 -10 -13 0.649 1.329 10.333 56.705 o
-2 -10 -12 11.984 -10.628 9.890 61.782 o
-2 -10 -11 26.102 25.067 6.936 121.034 o
-2 -10 -10 29.577 31.881 9.521 64.885 o
-2 -10 -9 12.911 14.483 6.547 139.554 o
-2 -10 -8 12.514 11.832 9.521 66.470 o
-2 -10 -7 6.211 2.805 5.606 192.171 o
-2 -10 -6 7.303 5.528 5.379 208.352 o
-2 -10 -5 1.845 2.501 5.012 240.927 o
-2 -10 -4 20.354 12.822 7.159 116.043 o
-2 -10 -3 9.954 21.009 5.980 166.819 o
-2 -10 -2 2.160 7.884 5.070 235.124 o
-2 -10 -1 23.369 22.962 6.301 146.753 o
-2 -9 -21 3.576 -19.633 17.566 19.620 o
-2 -9 -20 7.434 32.033 18.157 18.327 o
-2 -9 -19 3.377 27.900 17.271 20.272 o
-2 -9 -18 1.631 3.100 16.386 22.551 o
-2 -9 -17 14.471 18.833 10.382 55.800 o
-2 -9 -16 24.137 23.717 10.110 58.295 o
-2 -9 -15 44.837 27.789 17.345 19.834 o
-2 -9 -14 51.781 40.939 15.352 24.979 o
-2 -9 -13 34.894 37.874 12.843 35.901 o
-2 -9 -12 6.017 -0.004 4.827 259.349 o
-2 -9 -11 2.812 4.274 5.183 225.122 o
-2 -9 -10 13.464 7.522 5.462 200.421 o
-2 -9 -9 2.873 11.547 5.231 220.532 o
-2 -9 -8 5.130 3.100 5.159 227.036 o
-2 -9 -7 5.074 7.620 4.895 251.626 o
-2 -9 -6 17.925 15.902 5.275 211.086 o
-2 -9 -5 15.831 17.188 5.342 206.628 o
-2 -9 -4 12.534 10.124 5.159 224.113 o
-2 -9 -3 9.612 10.292 5.240 218.258 o
-2 -9 -2 16.808 14.260 4.913 243.426 o
-2 -9 -1 13.080 15.282 5.268 213.946 o
-2 -8 -24 2.375 -3.248 15.795 24.269 o
-2 -8 -23 19.348 34.099 17.714 19.192 o
-2 -8 -22 2.668 1.771 13.876 31.444 o
-2 -8 -21 8.185 24.652 15.057 26.644 o
-2 -8 -20 20.096 29.523 17.862 18.886 o
-2 -8 -19 16.750 18.305 14.614 28.236 o
-2 -8 -18 18.217 27.900 14.466 28.749 o
-2 -8 -17 30.503 50.928 15.795 23.884 o
-2 -8 -16 15.558 14.652 8.875 76.220 o
-2 -8 -15 1.872 18.420 9.184 71.646 o
-2 -8 -14 27.829 29.246 5.906 162.785 o
-2 -8 -13 39.651 49.400 15.433 24.867 o
-2 -8 -12 7.500 9.229 9.691 64.346 o
-2 -8 -11 42.786 34.271 5.833 156.698 o
-2 -8 -10 74.907 56.262 9.669 56.523 o
-2 -8 -9 24.852 21.607 5.268 206.075 o
-2 -8 -8 45.471 25.167 6.495 130.170 o
-2 -8 -7 5.423 3.601 4.090 360.536 o
-2 -8 -6 0.502 2.562 7.898 97.071 o
-2 -8 -5 13.205 8.355 4.133 346.544 o
-2 -8 -4 26.067 24.471 5.238 206.525 o
-2 -8 -3 31.258 31.730 10.555 52.995 o
-2 -8 -2 200.882 188.408 11.030 25.935 o
-2 -8 -1 77.878 80.785 7.482 81.893 o
-2 -7 -26 8.843 9.595 14.909 27.209 o
-2 -7 -25 0.468 -2.067 14.909 27.238 o
-2 -7 -24 0.278 1.181 15.647 24.729 o
-2 -7 -23 3.617 -6.938 13.433 33.551 o
-2 -7 -22 10.700 22.143 13.286 34.186 o
-2 -7 -21 3.970 14.762 12.843 36.674 o
-2 -7 -20 15.720 31.738 13.728 31.909 o
-2 -7 -19 8.662 7.824 12.105 41.267 o
-2 -7 -18 33.645 29.523 13.876 30.963 o
-2 -7 -17 74.885 64.509 15.205 24.621 o
-2 -7 -16 43.053 58.309 13.876 30.390 o
-2 -7 -15 95.346 96.811 22.143 11.715 o
-2 -7 -14 29.300 30.881 5.038 216.592 o
-2 -7 -13 75.526 65.247 8.246 72.936 o
-2 -7 -12 16.655 15.281 4.679 267.309 o
-2 -7 -11 36.428 35.519 6.423 134.458 o
-2 -7 -10 21.274 28.747 13.039 35.276 o
-2 -7 -9 257.798 233.636 15.123 14.807 o
-2 -7 -8 9.555 9.674 4.290 324.281 o
-2 -7 -7 98.589 91.565 7.626 71.305 o
-2 -7 -6 415.397 378.198 15.362 8.586 o
-2 -7 -5 429.526 425.152 21.552 6.092 o
-2 -7 -4 361.245 325.987 23.766 6.598 o
-2 -7 -3 32.884 35.724 5.314 191.920 o
-2 -7 -2 25.835 30.528 4.690 250.516 o
-2 -7 -1 239.644 219.549 11.326 21.242 o
-2 -6 -27 3.009 -6.790 15.352 25.689 o
-2 -6 -26 3.079 -13.433 14.466 28.930 o
-2 -6 -25 2.497 20.519 14.319 29.501 o
-2 -6 -24 21.990 20.224 14.024 30.582 o
-2 -6 -23 40.717 39.118 14.466 28.301 o
-2 -6 -22 18.514 11.219 12.695 37.396 o
-2 -6 -21 21.336 47.533 14.762 27.457 o
-2 -6 -20 6.176 -1.033 10.776 52.119 o
-2 -6 -19 7.719 8.857 10.333 56.606 o
-2 -6 -18 19.140 19.781 10.481 54.582 o
-2 -6 -17 26.821 31.144 11.514 44.889 o
-2 -6 -16 93.827 87.858 9.078 56.701 o
-2 -6 -15 67.971 64.187 8.038 78.165 o
-2 -6 -14 223.595 257.975 30.483 5.561 o
-2 -6 -13 574.681 553.855 20.104 4.534 o
-2 -6 -12 202.347 204.283 10.722 25.875 o
-2 -6 -11 96.882 96.192 15.352 23.050 o
-2 -6 -10 22.692 22.743 4.187 318.335 o
-2 -6 -9 7.816 8.421 3.308 544.114 o
-2 -6 -8 18.945 14.146 3.617 433.932 o
-2 -6 -7 20.404 21.675 3.873 372.595 o
-2 -6 -6 71.030 62.801 6.026 121.627 o
-2 -6 -5 187.549 181.618 10.407 29.138 o
-2 -6 -4 268.076 268.694 21.921 8.794 o
-2 -6 -3 621.923 594.010 30.409 3.014 o
-2 -6 -2 338.941 333.580 13.301 11.982 o
-2 -6 -1 211.209 202.277 9.899 27.119 o
-2 -5 -29 28.684 17.714 16.828 21.245 o
-2 -5 -28 2.327 2.362 15.205 26.189 o
-2 -5 -27 2.917 2.067 15.500 25.201 o
-2 -5 -26 3.575 23.914 15.057 26.671 o
-2 -5 -25 2.739 -6.348 11.514 45.667 o
-2 -5 -24 2.146 4.133 13.138 35.074 o
-2 -5 -23 14.388 39.857 13.433 33.275 o
-2 -5 -22 35.956 39.709 12.695 36.659 o
-2 -5 -21 10.160 36.019 11.809 43.101 o
-2 -5 -20 133.372 108.927 16.386 19.296 o
-2 -5 -19 29.011 32.328 11.662 43.680 o
-2 -5 -18 88.635 92.931 21.257 12.739 o
-2 -5 -17 84.745 81.343 7.197 84.106 o
-2 -5 -16 6.246 7.932 4.216 338.126 o
-2 -5 -15 55.662 52.179 6.079 132.960 o
-2 -5 -14 71.288 62.785 6.361 112.137 o
-2 -5 -13 25.060 23.565 4.710 253.087 o
-2 -5 -12 117.463 125.086 8.055 56.859 o
-2 -5 -11 51.534 47.290 5.488 161.979 o
-2 -5 -10 57.385 76.507 6.597 109.557 o
-2 -5 -9 122.981 127.783 7.980 55.791 o
-2 -5 -8 49.789 62.428 7.971 84.133 o
-2 -5 -7 272.684 268.455 11.202 17.909 o
-2 -5 -6 1.219 2.301 2.905 717.068 o
-2 -5 -5 68.942 69.483 5.776 128.380 o
-2 -5 -4 36.486 35.604 3.712 344.770 o
-2 -5 -3 21.877 25.146 3.172 522.738 o
-2 -5 -2 4.671 4.019 6.793 131.069 o
-2 -5 -1 313.023 321.458 10.155 15.473 o
-2 -4 -30 0.804 14.909 18.305 18.066 o
-2 -4 -29 4.597 9.152 16.090 23.377 o
-2 -4 -28 0.546 18.157 15.352 25.677 o
-2 -4 -27 13.384 4.871 14.762 27.745 o
-2 -4 -26 41.078 43.104 15.943 23.359 o
-2 -4 -25 34.595 26.276 13.138 34.494 o
-2 -4 -24 10.886 9.005 11.809 43.321 o
-2 -4 -23 28.899 37.790 13.433 33.017 o
-2 -4 -22 36.944 32.328 12.990 35.127 o
-2 -4 -21 11.347 8.562 9.743 63.578 o
-2 -4 -20 28.647 36.609 11.071 48.282 o
-2 -4 -19 33.469 24.642 5.734 170.210 o
-2 -4 -18 102.873 106.106 8.545 58.091 o
-2 -4 -17 152.012 157.539 10.108 35.500 o
-2 -4 -16 311.927 283.523 24.062 7.180 o
-2 -4 -15 391.619 367.883 14.713 9.434 o
-2 -4 -14 315.881 312.028 13.261 13.111 o
-2 -4 -13 131.829 131.483 8.288 50.964 o
-2 -4 -12 173.382 175.225 9.009 35.907 o
-2 -4 -11 45.757 50.246 5.525 163.729 o
-2 -4 -10 21.058 16.108 3.971 359.111 o
-2 -4 -9 4.525 6.484 3.362 531.915 o
-2 -4 -8 115.701 113.094 7.160 67.758 o
-2 -4 -7 328.474 341.672 19.633 8.581 o
-2 -4 -6 664.513 678.065 22.018 3.406 o
-2 -4 -5 339.867 347.114 10.495 13.496 o
-2 -4 -4 1115.090 1116.400 27.126 1.398 o
-2 -4 -3 96.329 108.450 7.960 65.485 o
-2 -4 -2 200.227 204.890 7.270 35.516 o
-2 -4 -1 11.209 9.038 2.278 1099.860 o
-2 -3 -31 4.900 6.790 16.533 22.144 o
-2 -3 -30 7.770 7.381 17.271 20.287 o
-2 -3 -29 0.249 -3.100 14.171 30.150 o
-2 -3 -28 41.998 27.457 16.238 22.622 o
-2 -3 -27 1.866 2.657 13.728 32.124 o
-2 -3 -26 3.039 -0.886 12.252 40.331 o
-2 -3 -25 17.371 6.348 11.957 42.190 o
-2 -3 -24 12.062 -6.052 11.071 49.322 o
-2 -3 -23 7.971 2.952 10.776 52.090 o
-2 -3 -22 10.663 5.167 10.038 59.957 o
-2 -3 -21 11.575 17.124 10.481 54.860 o
-2 -3 -20 115.557 117.285 9.470 47.066 o
-2 -3 -19 142.838 164.625 14.909 21.069 o
-2 -3 -18 496.225 488.271 18.606 5.767 o
-2 -3 -17 373.232 373.804 15.640 9.351 o
-2 -3 -16 48.263 49.117 6.098 137.642 o
-2 -3 -15 51.665 51.334 6.171 132.325 o
-2 -3 -14 26.352 20.298 4.637 260.846 o
-2 -3 -13 107.566 111.675 7.944 62.172 o
-2 -3 -12 19.619 30.088 13.359 33.635 o
-2 -3 -11 406.764 424.658 15.276 8.346 o
-2 -3 -10 452.413 473.719 23.988 5.108 o
-2 -3 -9 745.592 742.475 23.252 2.826 o
-2 -3 -8 2300.810 2265.040 64.597 0.314 o
-2 -3 -7 721.828 700.757 22.540 3.052 o
-2 -3 -6 925.332 944.129 23.546 1.978 o
-2 -3 -5 1476.210 1543.840 36.446 0.774 o
-2 -3 -4 12.561 14.824 2.681 786.104 o
-2 -3 -3 19.578 21.069 2.783 679.517 o
-2 -3 -2 513.371 555.344 14.900 5.904 o
-2 -3 -1 76.341 84.125 7.511 81.356 o
-2 -2 -31 1.732 10.776 17.124 20.645 o
-2 -2 -30 1.714 -4.576 15.057 26.707 o
-2 -2 -29 8.609 15.057 15.500 25.168 o
-2 -2 -28 0.845 -16.681 11.514 45.670 o
-2 -2 -27 23.209 40.890 15.500 24.949 o
-2 -2 -26 9.415 20.666 13.286 34.207 o
-2 -2 -25 57.302 53.733 14.319 28.277 o
-2 -2 -24 4.904 7.381 11.367 46.830 o
-2 -2 -23 14.125 13.876 11.514 45.475 o
-2 -2 -22 21.861 21.847 11.367 46.369 o
-2 -2 -21 38.609 49.009 11.662 42.908 o
-2 -2 -20 20.562 -2.509 8.562 81.991 o
-2 -2 -19 26.855 20.666 9.447 66.514 o
-2 -2 -18 18.033 14.466 8.562 81.685 o
-2 -2 -17 119.421 87.522 12.252 32.852 o
-2 -2 -16 5.403 1.033 6.348 150.109 o
-2 -2 -15 314.972 300.666 20.076 8.890 o
-2 -2 -14 110.073 95.198 11.367 37.580 o
-2 -2 -13 17.518 16.090 6.495 140.724 o
-2 -2 -12 7.500 7.971 5.757 181.754 o
-2 -2 -11 529.627 537.415 27.162 3.891 o
-2 -2 -10 328.159 346.575 19.781 8.478 o
-2 -2 -9 609.425 642.390 20.961 3.903 o
-2 -2 -8 653.695 702.708 22.577 3.351 o
-2 -2 -7 319.651 360.609 17.928 9.426 o
-2 -2 -6 292.255 334.456 10.054 16.269 o
-2 -2 -5 507.991 555.336 14.828 5.980 o
-2 -2 -4 1519.320 1589.340 37.471 0.731 o
-2 -2 -3 588.863 667.155 14.295 4.669 o
-2 -2 -2 85.701 100.175 4.762 130.634 o
-2 -2 -1 1879.840 2039.240 46.635 0.467 o
-2 -1 -31 3.431 21.109 17.566 19.606 o
-2 -1 -30 13.199 21.404 17.566 19.575 o
-2 -1 -29 9.560 16.386 15.352 25.646 o
-2 -1 -28 61.824 72.332 18.157 17.704 o
-2 -1 -27 54.174 58.161 17.419 19.387 o
-2 -1 -26 150.516 151.883 20.962 11.984 o
-2 -1 -25 13.037 38.528 14.171 29.950 o
-2 -1 -24 43.378 40.742 14.319 28.798 o
-2 -1 -23 112.006 123.984 17.419 17.689 o
-2 -1 -22 161.937 171.073 19.190 13.548 o
-2 -1 -21 4.106 2.657 9.005 74.639 o
-2 -1 -20 5.581 0.662 6.100 162.509 o
-2 -1 -19 1.371 -2.539 4.913 250.821 o
-2 -1 -18 12.766 16.637 4.997 237.059 o
-2 -1 -17 66.998 59.225 5.745 134.585 o
-2 -1 -16 3.947 0.836 3.397 523.566 o
-2 -1 -15 50.114 41.514 4.751 208.610 o
-2 -1 -14 77.088 74.746 5.542 127.367 o
-2 -1 -13 432.591 422.288 23.176 5.663 o
-2 -1 -12 152.646 206.944 14.466 20.629 o
-2 -1 -11 576.762 555.347 82.510 0.782 o
-2 -1 -10 9.265 11.414 3.503 482.140 o
-2 -1 -9 44.086 44.102 8.488 77.963 o
-2 -1 -8 63.897 66.951 9.546 58.615 o
-2 -1 -7 506.354 522.267 13.605 6.431 o
-2 -1 -6 50.900 52.728 3.560 297.719 o
-2 -1 -5 1230.150 1290.220 41.104 0.976 o
-2 -1 -4 545.292 574.962 18.004 4.985 o
-2 -1 -3 214.090 233.516 11.883 21.489 o
-2 -1 -2 355.141 373.475 12.629 11.285 o
-2 -1 -1 414.972 417.655 11.389 9.621 o
-1 -12 -10 6.708 3.838 12.695 37.547 o
-1 -12 -9 5.602 28.490 13.876 31.364 o
-1 -12 -8 13.986 23.323 14.466 28.816 o
-1 -12 -7 23.248 30.390 9.492 65.819 o
-1 -12 -6 3.707 6.145 8.280 88.235 o
-1 -12 -5 42.142 44.121 9.503 63.330 o
-1 -12 -4 27.014 45.277 9.291 67.656 o
-1 -12 -3 82.359 91.608 11.165 41.542 o
-1 -12 -2 7.721 21.904 8.256 88.253 o
-1 -12 -1 14.553 16.224 8.783 77.821 o
-1 -11 -16 1.104 11.662 13.433 33.542 o
-1 -11 -15 4.247 -9.300 12.400 39.373 o
-1 -11 -14 1.906 5.462 10.924 50.730 o
-1 -11 -13 4.082 5.905 11.662 44.501 o
-1 -11 -12 10.515 18.747 11.809 43.258 o
-1 -11 -11 6.876 6.938 11.071 49.342 o
-1 -11 -10 45.340 40.595 13.138 33.990 o
-1 -11 -9 46.665 31.590 12.547 37.272 o
-1 -11 -8 47.941 52.410 8.899 70.201 o
-1 -11 -7 45.723 67.075 9.033 67.528 o
-1 -11 -6 108.973 120.334 10.851 39.195 o
-1 -11 -5 102.111 111.710 10.356 43.471 o
-1 -11 -4 33.199 34.291 7.447 103.130 o
-1 -11 -3 3.457 11.110 6.331 150.667 o
-1 -11 -2 0.121 4.951 6.064 164.618 o
-1 -11 -1 3.116 2.645 6.525 142.144 o
-1 -10 -20 16.914 -1.771 13.138 35.005 o
-1 -10 -19 18.495 31.590 15.057 26.530 o
-1 -10 -18 1.410 -2.952 12.105 41.323 o
-1 -10 -17 4.655 9.152 12.252 40.305 o
-1 -10 -16 4.963 12.400 11.662 44.469 o
-1 -10 -15 2.592 -6.200 9.743 63.782 o
-1 -10 -14 13.838 18.009 10.481 54.786 o
-1 -10 -13 23.220 26.571 11.957 41.849 o
-1 -10 -12 20.019 18.305 11.367 46.472 o
-1 -10 -11 35.185 27.309 11.514 44.639 o
-1 -10 -10 8.714 29.859 12.031 41.626 o
-1 -10 -9 117.057 102.500 9.612 47.024 o
-1 -10 -8 26.825 30.248 6.842 123.371 o
-1 -10 -7 47.994 43.267 7.009 109.379 o
-1 -10 -6 16.327 16.196 5.816 175.018 o
-1 -10 -5 4.022 -1.537 9.447 67.821 o
-1 -10 -4 7.404 4.234 5.107 231.095 o
-1 -10 -3 18.676 8.641 8.340 86.201 o
-1 -10 -2 6.060 -3.164 4.787 263.670 o
-1 -10 -1 14.429 17.596 8.267 87.714 o
-1 -9 -23 8.837 6.315 11.030 49.691 o
-1 -9 -22 9.684 16.240 10.320 56.639 o
-1 -9 -21 10.017 4.281 12.695 37.525 o
-1 -9 -20 3.709 -5.905 12.105 41.319 o
-1 -9 -19 1.419 -13.433 9.743 63.786 o
-1 -9 -18 10.124 6.643 11.071 49.304 o
-1 -9 -17 12.971 8.119 11.514 45.543 o
-1 -9 -16 14.131 25.538 11.662 44.220 o
-1 -9 -15 26.894 27.309 12.252 39.775 o
-1 -9 -14 19.194 17.714 10.481 54.618 o
-1 -9 -13 14.358 1.329 9.447 67.618 o
-1 -9 -12 4.424 -3.145 6.148 160.089 o
-1 -9 -11 16.196 13.200 8.045 92.593 o
-1 -9 -10 8.388 0.741 7.528 106.643 o
-1 -9 -9 2.596 2.999 4.532 294.512 o
-1 -9 -8 15.272 16.464 6.938 123.959 o
-1 -9 -7 28.016 19.840 5.325 200.467 o
-1 -9 -6 59.149 57.500 6.737 109.487 o
-1 -9 -5 100.109 95.727 9.669 49.792 o
-1 -9 -4 27.633 41.178 6.717 125.884 o
-1 -9 -3 307.537 315.468 17.640 10.277 o
-1 -9 -2 8.331 22.968 6.569 138.696 o
-1 -9 -1 57.637 53.624 6.717 111.546 o
-1 -8 -26 11.742 14.171 19.781 15.457 o
-1 -8 -25 24.033 29.186 12.562 37.909 o
-1 -8 -24 2.993 4.698 10.462 55.296 o
-1 -8 -23 13.845 10.310 9.948 60.894 o
-1 -8 -22 17.312 27.874 16.164 23.063 o
-1 -8 -21 6.565 46.874 10.281 56.662 o
-1 -8 -20 42.033 47.237 13.728 31.210 o
-1 -8 -19 28.443 31.147 11.957 41.626 o
-1 -8 -18 5.895 9.595 10.038 60.004 o
-1 -8 -17 1.772 -11.219 7.381 111.136 o
-1 -8 -16 0.401 4.133 8.857 77.176 o
-1 -8 -15 6.970 4.281 8.414 85.393 o
-1 -8 -14 2.120 1.033 8.119 91.842 o
-1 -8 -13 16.874 19.564 5.462 196.946 o
-1 -8 -12 51.760 44.083 6.331 128.618 o
-1 -8 -11 49.737 43.801 6.026 141.140 o
-1 -8 -10 147.532 118.747 29.007 6.755 o
-1 -8 -9 10.047 11.921 4.326 317.974 o
-1 -8 -8 42.954 32.655 5.978 150.412 o
-1 -8 -7 21.834 18.215 4.421 291.462 o
-1 -8 -6 4.035 8.782 8.562 82.496 o
-1 -8 -5 15.697 15.944 4.292 316.394 o
-1 -8 -4 44.388 43.995 9.743 60.199 o
-1 -8 -3 74.520 82.757 9.957 52.024 o
-1 -8 -2 103.786 99.332 10.186 45.191 o
-1 -8 -1 1267.820 1183.630 36.267 1.052 o
-1 -7 -27 0.170 10.776 14.909 27.234 o
-1 -7 -26 0.145 1.111 10.713 52.754 o
-1 -7 -25 5.632 6.809 9.288 70.099 o
-1 -7 -24 4.090 1.610 8.911 76.215 o
-1 -7 -23 14.230 23.057 9.307 69.224 o
-1 -7 -22 12.441 12.739 9.079 73.047 o
-1 -7 -21 10.382 22.697 8.484 83.426 o
-1 -7 -20 25.138 30.063 8.286 85.605 o
-1 -7 -19 19.015 20.519 15.057 26.578 o
-1 -7 -18 9.425 11.514 9.447 67.613 o
-1 -7 -17 71.434 39.118 10.628 48.989 o
-1 -7 -16 27.344 14.466 9.152 70.983 o
-1 -7 -15 145.425 144.059 16.090 18.944 o
-1 -7 -14 166.974 147.871 20.224 12.523 o
-1 -7 -13 47.062 42.196 7.528 96.656 o
-1 -7 -12 134.992 122.266 8.352 50.818 o
-1 -7 -11 15.374 13.673 5.019 234.468 o
-1 -7 -10 154.009 140.212 8.457 44.514 o
-1 -7 -9 69.339 62.552 5.990 123.861 o
-1 -7 -8 56.417 45.844 5.353 164.817 o
-1 -7 -7 6.623 4.844 3.263 563.254 o
-1 -7 -6 35.733 31.793 6.200 144.638 o
-1 -7 -5 173.218 150.613 8.302 40.849 o
-1 -7 -4 31.240 35.777 5.978 155.885 o
-1 -7 -3 115.212 114.241 12.474 31.255 o
-1 -7 -2 96.305 104.907 16.238 20.730 o
-1 -7 -1 96.767 95.058 10.186 46.404 o
-1 -6 -29 3.373 6.790 15.647 24.724 o
-1 -6 -28 7.715 19.928 15.647 24.689 o
-1 -6 -27 3.651 -5.019 13.581 32.825 o
-1 -6 -26 2.594 -0.295 13.286 34.302 o
-1 -6 -25 6.354 -6.012 8.321 87.386 o
-1 -6 -24 11.193 8.746 8.557 82.335 o
-1 -6 -23 5.902 -1.142 8.488 83.989 o
-1 -6 -22 1.965 2.469 7.554 106.079 o
-1 -6 -21 6.109 12.460 7.586 104.870 o
-1 -6 -20 78.660 79.090 9.965 51.646 o
-1 -6 -19 139.682 151.792 27.752 7.296 o
-1 -6 -18 92.371 67.166 12.105 36.280 o
-1 -6 -17 69.644 80.879 12.547 34.999 o
-1 -6 -16 164.718 118.669 14.171 22.824 o
-1 -6 -15 1.001 14.909 7.676 102.599 o
-1 -6 -14 266.538 224.498 11.581 19.020 o
-1 -6 -13 19.794 17.573 3.378 485.933 o
-1 -6 -12 17.178 10.819 4.185 333.170 o
-1 -6 -11 16.840 16.251 3.685 421.126 o
-1 -6 -10 32.427 34.151 4.450 263.812 o
-1 -6 -9 26.178 28.959 4.429 278.584 o
-1 -6 -8 49.944 41.152 4.587 220.735 o
-1 -6 -7 10.507 7.115 3.248 560.592 o
-1 -6 -6 30.218 32.576 4.036 317.544 o
-1 -6 -5 56.416 57.389 7.602 90.241 o
-1 -6 -4 226.381 216.003 17.190 13.790 o
-1 -6 -3 331.054 324.080 11.982 13.285 o
-1 -6 -2 169.271 175.564 7.868 41.260 o
-1 -6 -1 145.779 177.188 20.666 12.167 o
-1 -5 -30 5.505 17.566 15.352 25.661 o
-1 -5 -29 30.131 42.366 15.943 23.509 o
-1 -5 -28 24.681 57.866 16.828 21.105 o
-1 -5 -27 53.506 69.380 16.090 22.518 o
-1 -5 -26 10.212 22.585 12.990 35.755 o
-1 -5 -25 2.372 4.871 10.776 52.128 o
-1 -5 -24 1.752 15.647 11.071 49.350 o
-1 -5 -23 78.294 93.123 10.487 46.579 o
-1 -5 -22 193.681 236.267 16.969 14.668 o
-1 -5 -21 435.537 416.233 18.781 6.844 o
-1 -5 -20 134.513 112.875 17.862 16.550 o
-1 -5 -19 20.642 66.527 15.197 25.800 o
-1 -5 -18 540.707 490.327 24.062 4.413 o
-1 -5 -17 207.142 174.394 11.250 25.461 o
-1 -5 -16 119.905 108.613 12.547 30.828 o
-1 -5 -15 42.329 39.622 10.702 50.669 o
-1 -5 -14 34.635 22.242 8.931 73.438 o
-1 -5 -13 4.473 1.270 3.597 466.649 o
-1 -5 -12 125.865 123.051 8.896 48.739 o
-1 -5 -11 4.692 7.283 2.461 985.069 o
-1 -5 -10 20.591 25.007 3.041 568.242 o
-1 -5 -9 200.370 199.912 8.548 32.056 o
-1 -5 -8 74.819 67.807 5.314 139.451 o
-1 -5 -7 97.822 95.600 5.730 100.803 o
-1 -5 -6 3.120 2.214 2.402 1044.910 o
-1 -5 -5 31.019 30.481 3.582 388.610 o
-1 -5 -4 73.359 71.662 5.102 146.470 o
-1 -5 -3 196.717 207.920 8.258 32.855 o
-1 -5 -2 311.204 320.464 9.484 16.132 o
-1 -5 -1 271.973 280.641 8.759 20.526 o
-1 -4 -31 2.683 26.276 17.862 18.959 o
-1 -4 -30 4.089 9.300 15.205 26.180 o
-1 -4 -29 1.853 -13.433 13.876 31.446 o
-1 -4 -28 15.691 37.495 14.909 27.053 o
-1 -4 -27 42.773 41.185 13.581 31.936 o
-1 -4 -26 0.813 -9.447 10.186 58.361 o
-1 -4 -25 2.945 7.824 10.481 55.090 o
-1 -4 -24 28.798 33.509 11.219 47.109 o
-1 -4 -23 43.529 60.966 12.400 37.657 o
-1 -4 -22 92.503 104.793 14.614 25.173 o
-1 -4 -21 46.617 60.416 11.588 42.682 o
-1 -4 -20 62.175 54.854 7.795 85.190 o
-1 -4 -19 6.234 12.137 4.962 244.024 o
-1 -4 -18 157.371 170.034 8.664 40.228 o
-1 -4 -17 538.193 470.225 14.732 6.148 o
-1 -4 -16 95.877 87.004 11.322 39.542 o
-1 -4 -15 296.292 277.438 18.533 10.325 o
-1 -4 -14 296.431 252.998 11.514 16.715 o
-1 -4 -13 178.664 180.910 8.974 34.891 o
-1 -4 -12 18.854 14.296 3.206 543.097 o
-1 -4 -11 81.209 77.703 6.586 97.847 o
-1 -4 -10 19.860 17.370 2.501 829.071 o
-1 -4 -9 64.085 55.218 5.082 165.321 o
-1 -4 -8 33.868 42.461 7.955 90.121 o
-1 -4 -7 886.991 900.978 26.539 2.017 o
-1 -4 -6 795.714 805.034 24.359 2.485 o
-1 -4 -5 1021.710 1015.820 29.531 1.562 o
-1 -4 -4 421.989 468.492 15.021 7.777 o
-1 -4 -3 557.866 518.123 16.279 5.397 o
-1 -4 -2 232.500 232.230 7.270 28.984 o
-1 -4 -1 274.744 287.554 8.464 20.418 o
-1 -3 -32 5.177 5.167 17.862 18.974 o
-1 -3 -31 1.961 -12.400 16.533 22.151 o
-1 -3 -30 17.383 34.247 16.681 21.642 o
-1 -3 -29 0.166 -1.476 12.547 38.458 o
-1 -3 -28 2.078 -6.348 12.105 41.322 o
-1 -3 -27 16.047 10.333 12.400 39.232 o
-1 -3 -26 1.759 7.676 10.481 55.100 o
-1 -3 -25 7.017 16.828 10.628 53.455 o
-1 -3 -24 2.484 16.681 9.743 63.687 o
-1 -3 -23 38.071 44.728 11.367 45.223 o
-1 -3 -22 55.840 51.068 10.702 49.210 o
-1 -3 -21 21.470 20.923 6.344 145.696 o
-1 -3 -20 53.567 61.464 7.358 95.699 o
-1 -3 -19 165.788 144.355 14.614 21.150 o
-1 -3 -18 128.382 121.006 7.273 61.340 o
-1 -3 -17 15.017 20.623 4.115 340.945 o
-1 -3 -16 423.933 376.547 12.035 9.671 o
-1 -3 -15 18.100 16.034 3.402 486.229 o
-1 -3 -14 81.427 71.756 6.645 97.927 o
-1 -3 -13 132.981 127.267 6.602 64.946 o
-1 -3 -12 32.489 41.995 2.937 492.304 o
-1 -3 -11 342.244 342.920 10.803 13.292 o
-1 -3 -10 1081.690 1041.100 21.396 1.613 o
-1 -3 -9 873.462 834.039 20.169 2.379 o
-1 -3 -8 775.275 776.192 23.099 2.666 o
-1 -3 -7 887.198 900.687 26.128 2.032 o
-1 -3 -6 1395.850 1386.460 38.978 0.850 o
-1 -3 -5 16.626 16.676 2.479 871.648 o
-1 -3 -4 159.971 156.166 6.135 54.845 o
-1 -3 -3 93.016 123.682 9.741 48.178 o
-1 -3 -2 835.452 836.359 20.018 2.503 o
-1 -3 -1 64.773 73.636 4.487 181.346 o
-1 -2 -33 2.810 -8.857 17.419 19.955 o
-1 -2 -32 1.782 28.195 16.976 20.987 o
-1 -2 -31 11.973 27.162 16.238 22.891 o
-1 -2 -30 9.950 -6.052 14.024 30.768 o
-1 -2 -29 13.162 18.009 14.466 28.845 o
-1 -2 -28 20.892 34.838 14.171 29.869 o
-1 -2 -27 47.986 82.208 15.943 22.904 o
-1 -2 -26 105.864 112.469 19.633 14.444 o
-1 -2 -25 110.166 112.912 16.976 18.697 o
-1 -2 -24 58.216 62.258 9.074 65.396 o
-1 -2 -23 73.861 84.034 18.666 16.558 o
-1 -2 -22 76.839 108.224 9.497 53.959 o
-1 -2 -21 172.014 178.060 11.286 28.179 o
-1 -2 -20 75.312 83.297 7.868 76.192 o
-1 -2 -19 119.369 126.733 8.902 49.579 o
-1 -2 -18 97.371 104.206 11.883 35.638 o
-1 -2 -17 39.341 45.991 5.506 171.516 o
-1 -2 -16 15.598 16.980 4.160 335.495 o
-1 -2 -15 10.850 16.386 5.757 180.152 o
-1 -2 -14 289.578 282.366 18.378 10.511 o
-1 -2 -13 52.559 51.290 4.646 205.670 o
-1 -2 -12 69.243 70.235 8.259 73.661 o
-1 -2 -11 353.464 325.129 10.717 13.255 o
-1 -2 -10 309.356 308.090 7.611 18.146 o
-1 -2 -9 690.762 669.489 16.943 3.698 o
-1 -2 -8 279.896 298.066 8.473 19.657 o
-1 -2 -7 211.414 234.041 7.002 32.287 o
-1 -2 -6 293.394 284.374 8.000 19.683 o
-1 -2 -5 98.953 105.312 4.785 115.534 o
-1 -2 -4 4311.110 4451.950 97.888 0.094 o
-1 -2 -3 7034.830 7088.900 135.866 0.037 o
-1 -2 -2 3374.970 3543.360 78.057 0.151 o
-1 -2 -1 4930.660 5223.540 138.867 0.066 o
-1 -1 -33 8.847 16.976 19.043 16.680 o
-1 -1 -32 4.089 -2.805 17.271 20.297 o
-1 -1 -31 9.292 20.962 16.681 21.721 o
-1 -1 -30 2.288 9.300 14.466 28.923 o
-1 -1 -29 16.415 25.981 14.466 28.779 o
-1 -1 -28 12.971 10.186 12.400 39.272 o
-1 -1 -27 28.128 41.628 13.728 31.610 o
-1 -1 -26 120.680 155.537 13.388 26.346 o
-1 -1 -25 176.503 231.734 15.201 17.765 o
-1 -1 -24 219.994 246.628 14.585 16.631 o
-1 -1 -23 178.284 192.756 13.075 22.609 o
-1 -1 -22 88.073 97.782 9.456 53.347 o
-1 -1 -21 31.726 32.278 6.344 140.189 o
-1 -1 -20 33.389 38.430 6.283 140.697 o
-1 -1 -19 11.341 14.133 4.853 252.436 o
-1 -1 -18 64.666 76.337 21.914 12.262 o
-1 -1 -17 42.893 45.087 5.801 154.670 o
-1 -1 -16 43.891 46.685 5.683 158.904 o
-1 -1 -15 145.867 154.346 8.110 46.702 o
-1 -1 -14 172.394 167.528 8.070 40.535 o
-1 -1 -13 82.501 90.907 5.533 117.259 o
-1 -1 -12 344.021 350.315 12.232 12.214 o
-1 -1 -11 253.870 256.377 17.788 12.017 o
-1 -1 -10 83.619 84.436 9.447 55.251 o
-1 -1 -9 107.448 122.374 9.300 49.225 o
-1 -1 -8 1257.510 1243.340 42.506 0.955 o
-1 -1 -7 1052.720 962.375 45.828 1.182 o
-1 -1 -6 2627.220 2743.480 104.793 0.192 o
-1 -1 -5 8602.030 8716.950 329.747 0.019 o
-1 -1 -4 4794.970 5007.980 135.946 0.070 o
-1 -1 -3 369.759 405.324 12.578 10.459 o
-1 -1 -2 1336.550 1388.990 26.638 1.008 o
-1 -1 -1 764.955 766.403 15.252 3.145 o
0 0 4 936.963 840.443 32.771 1.761 o
0 0 6 1225.990 1143.910 44.728 0.984 o
0 0 8 1779.740 1658.020 64.656 0.469 o
0 0 10 1503.160 1451.670 57.718 0.624 o
0 0 12 2.366 -0.886 3.100 629.598 o
0 0 14 43.136 53.290 6.790 115.634 o
0 0 16 0.006 -1.771 4.724 271.348 o
0 0 18 97.789 104.203 11.514 37.509 o
0 0 20 234.677 223.315 16.828 13.849 o
0 0 22 55.203 71.151 11.957 39.432 o
0 0 24 34.782 41.628 11.514 44.343 o
0 0 26 0.102 -4.871 10.038 60.091 o
0 0 28 0.033 12.843 12.547 38.445 o
0 0 30 0.750 4.576 14.762 27.785 o
0 0 32 1.859 2.952 18.157 18.365 o
0 1 1 2288.210 1972.020 56.930 0.356 o
0 1 2 596.929 525.133 9.366 5.843 o
0 1 3 1995.670 1694.850 32.309 0.530 o
0 1 4 16527.200 14295.100 268.283 0.008 o
0 1 5 1477.280 1323.330 25.518 0.928 o
0 1 6 354.542 299.107 7.609 15.760 o
0 1 7 457.844 394.045 11.943 8.733 o
0 1 8 233.324 190.624 6.808 32.725 o
0 1 9 2023.200 1953.020 53.532 0.420 o
0 1 10 211.350 182.550 6.976 36.419 o
0 1 11 29.176 32.115 2.626 635.906 o
0 1 12 383.277 372.284 10.186 11.642 o
0 1 13 511.262 507.668 21.830 4.930 o
0 1 14 558.543 550.669 14.454 5.496 o
0 1 15 544.580 565.540 14.983 5.487 o
0 1 16 91.826 114.617 12.997 30.660 o
0 1 17 230.057 221.981 7.908 28.575 o
0 1 18 511.769 504.028 14.261 6.357 o
0 1 19 53.206 84.264 13.082 33.123 o
0 1 20 44.925 49.264 4.777 208.525 o
0 1 21 54.841 59.147 7.409 94.546 o
0 1 22 0.414 -0.474 5.128 230.230 o
0 1 23 18.576 15.245 7.012 120.983 o
0 1 24 17.975 22.586 10.481 54.574 o
0 1 25 7.544 7.224 7.332 112.306 o
0 1 26 1.176 12.148 7.826 98.739 o
0 1 27 16.626 5.686 8.379 85.650 o
0 1 28 28.077 31.071 10.006 59.036 o
0 1 29 0.963 0.755 9.547 66.428 o
0 1 30 0.239 -0.733 10.273 57.376 o
0 1 31 15.053 17.637 13.433 33.419 o
0 1 32 2.817 3.296 13.679 32.352 o
0 1 33 17.702 48.566 19.781 15.386 o
0 2 0 1953.030 1861.670 41.305 0.489 o
0 2 1 0.199 1.927 0.729 11347.400 o
0 2 2 2.500 5.720 0.816 8619.350 o
0 2 3 293.489 266.299 5.907 22.541 o
0 2 4 387.460 364.625 7.751 12.696 o
0 2 5 216.230 214.658 6.145 35.164 o
0 2 6 176.091 168.084 6.299 47.840 o
0 2 7 948.209 891.730 25.517 1.924 o
0 2 8 44.278 56.267 4.945 194.143 o
0 2 9 230.799 236.777 8.633 26.200 o
0 2 10 83.205 64.379 4.497 162.250 o
0 2 11 317.191 328.566 11.883 13.796 o
0 2 12 21.313 16.982 3.031 586.208 o
0 2 13 547.063 524.570 17.854 5.220 o
0 2 14 453.754 458.372 17.124 6.787 o
0 2 15 488.766 463.912 15.844 6.596 o
0 2 16 98.294 95.501 5.402 107.041 o
0 2 17 19.404 10.197 3.181 555.937 o
0 2 18 678.367 588.412 16.347 4.086 o
0 2 19 172.396 179.731 12.155 25.649 o
0 2 20 72.670 69.925 14.269 27.713 o
0 2 21 31.766 33.464 5.800 165.167 o
0 2 22 18.703 15.663 4.403 298.349 o
0 2 23 14.892 19.752 5.074 228.199 o
0 2 24 2.422 0.127 4.510 297.590 o
0 2 25 3.228 4.689 7.287 113.954 o
0 2 26 1.149 -13.717 7.225 115.994 o
0 2 27 2.076 1.644 8.280 88.297 o
0 2 28 0.268 4.766 9.211 71.353 o
0 2 29 8.319 12.256 11.588 45.001 o
0 2 30 2.834 14.420 11.906 42.673 o
0 2 31 108.299 173.140 24.209 9.537 o
0 2 32 44.068 77.189 20.666 13.891 o
0 2 33 0.361 1.033 18.747 17.227 o
0 3 1 122.695 123.804 4.124 99.649 o
0 3 2 844.786 759.646 17.807 2.700 o
0 3 3 167.119 170.400 5.136 56.000 o
0 3 4 21.625 21.963 1.837 1277.280 o
0 3 5 1592.360 1432.640 32.377 0.767 o
0 3 6 51.015 40.877 4.059 262.852 o
0 3 7 27.066 28.200 3.174 494.320 o
0 3 8 330.759 292.126 21.109 8.210 o
0 3 9 0.004 0.151 2.124 1342.610 o
0 3 10 126.426 130.864 6.598 66.684 o
0 3 11 1.270 3.608 5.240 220.383 o
0 3 12 17.373 20.322 3.543 447.676 o
0 3 13 0.913 -1.398 2.678 844.342 o
0 3 14 3.153 2.635 3.218 583.254 o
0 3 15 7.073 10.728 3.659 445.645 o
0 3 16 25.277 26.805 4.713 250.883 o
0 3 17 18.409 12.098 4.311 312.817 o
0 3 18 144.870 147.744 9.079 42.086 o
0 3 19 289.575 259.490 13.119 15.217 o
0 3 20 43.527 54.458 21.404 13.033 o
0 3 21 390.205 357.939 12.709 10.485 o
0 3 22 984.994 984.516 44.668 1.262 o
0 3 23 164.579 258.472 31.811 5.393 o
0 3 24 7.389 28.465 7.173 116.309 o
0 3 25 92.606 72.108 11.008 42.511 o
0 3 26 17.230 42.291 10.998 49.292 o
0 3 27 18.533 29.847 9.609 64.565 o
0 3 28 81.726 110.403 17.419 18.489 o
0 3 29 67.152 88.851 16.386 21.285 o
0 3 30 40.961 62.885 16.828 20.884 o
0 3 31 5.733 10.333 14.614 28.330 o
0 3 32 25.334 28.933 19.043 16.604 o
0 4 0 429.429 396.898 17.714 7.384 o
0 4 1 0.076 6.790 2.657 855.719 o
0 4 2 1026.110 953.904 22.463 1.778 o
0 4 3 178.237 220.779 15.818 16.952 o
0 4 4 2344.930 2264.750 50.839 0.334 o
0 4 5 1344.500 1365.550 31.436 0.966 o
0 4 6 433.432 419.298 11.003 9.285 o
0 4 7 218.728 247.912 9.692 24.741 o
0 4 8 53.704 58.364 6.790 110.226 o
0 4 9 192.641 207.278 9.007 31.237 o
0 4 10 130.975 121.644 6.894 63.897 o
0 4 11 1.415 -4.071 2.812 765.371 o
0 4 12 11.555 13.247 3.682 433.097 o
0 4 13 54.783 50.082 5.496 157.710 o
0 4 14 66.752 69.435 8.185 75.477 o
0 4 15 3.249 2.122 3.733 433.777 o
0 4 16 69.147 63.149 6.597 107.074 o
0 4 17 377.294 357.437 14.964 9.752 o
0 4 18 269.756 253.972 17.936 11.560 o
0 4 19 14.509 24.096 6.361 146.383 o
0 4 20 9.642 6.296 5.588 192.626 o
0 4 21 116.155 130.397 10.315 40.740 o
0 4 22 297.602 292.415 12.464 14.831 o
0 4 23 63.662 85.841 8.738 66.578 o
0 4 24 18.889 12.751 6.172 155.621 o
0 4 25 4.437 -7.591 5.930 172.079 o
0 4 26 33.932 32.271 7.435 103.493 o
0 4 27 0.396 17.714 11.219 48.064 o
0 4 28 55.763 55.947 14.909 26.178 o
0 4 29 0.468 17.419 13.286 34.283 o
0 4 30 3.567 -5.462 12.547 38.454 o
0 4 31 5.245 19.485 15.647 24.700 o
0 4 32 5.736 0.443 16.386 22.548 o
0 5 1 4.196 4.337 1.912 1632.880 o
0 5 2 18.864 23.038 2.879 639.283 o
0 5 3 328.438 316.211 9.370 15.455 o
0 5 4 12.164 15.120 2.254 1084.820 o
0 5 5 5.616 5.543 2.028 1440.090 o
0 5 6 56.498 59.474 3.757 255.872 o
0 5 7 249.970 272.963 8.392 23.093 o
0 5 8 576.014 613.537 15.738 4.850 o
0 5 9 2395.230 2374.350 63.392 0.295 o
0 5 10 1188.060 1227.090 61.992 0.756 o
0 5 11 67.311 58.545 5.906 129.218 o
0 5 12 173.789 167.869 10.924 29.591 o
0 5 13 0.408 11.377 4.342 320.416 o
0 5 14 18.868 25.378 5.453 195.205 o
0 5 15 227.416 243.119 12.157 19.906 o
0 5 16 40.611 32.356 8.340 82.152 o
0 5 17 76.770 74.399 8.072 73.983 o
0 5 18 0.368 -1.574 6.052 165.294 o
0 5 19 23.073 10.694 12.695 37.329 o
0 5 20 0.748 6.688 6.225 156.139 o
0 5 21 12.503 10.752 12.769 37.043 o
0 5 22 0.660 -1.438 8.709 79.822 o
0 5 23 23.803 18.402 6.201 151.933 o
0 5 24 6.557 14.312 7.292 113.357 o
0 5 25 0.521 0.445 7.240 115.496 o
0 5 26 4.957 11.037 7.880 97.283 o
0 5 27 9.945 11.740 8.402 85.378 o
0 5 28 13.672 7.381 12.252 40.230 o
0 5 29 3.170 11.367 13.433 33.535 o
0 5 30 6.741 -4.429 13.581 32.818 o
0 5 31 4.509 26.276 17.271 20.271 o
0 6 0 735.731 667.893 29.376 2.596 o
0 6 1 77.256 109.475 21.331 12.684 o
0 6 2 34.951 44.676 4.122 285.529 o
0 6 3 6.092 6.495 3.543 478.130 o
0 6 4 590.526 623.365 19.664 4.229 o
0 6 5 215.395 231.940 10.794 23.514 o
0 6 6 564.984 537.370 14.521 5.488 o
0 6 7 186.496 189.358 6.971 40.338 o
0 6 8 82.976 83.769 4.864 138.616 o
0 6 9 124.553 130.033 6.140 72.221 o
0 6 10 227.827 224.384 14.023 17.545 o
0 6 11 9.762 11.662 4.390 309.104 o
0 6 12 55.503 66.482 6.952 103.609 o
0 6 13 90.174 110.040 9.141 54.731 o
0 6 14 13.115 22.266 12.621 37.830 o
0 6 15 15.775 5.005 5.183 221.813 o
0 6 16 3.627 5.159 5.636 190.311 o
0 6 17 0.467 -1.676 5.162 227.191 o
0 6 18 37.029 47.443 8.229 83.575 o
0 6 19 122.682 115.163 16.386 19.518 o
0 6 20 52.758 50.042 8.602 74.053 o
0 6 21 12.152 6.391 8.414 85.158 o
0 6 22 2.009 2.509 8.857 77.170 o
0 6 23 239.299 242.948 22.585 8.941 o
0 6 24 69.273 105.679 15.943 22.153 o
0 6 25 29.755 56.910 10.504 52.797 o
0 6 26 4.240 19.485 10.481 54.995 o
0 6 27 210.626 223.679 38.816 3.692 o
0 6 28 19.399 54.511 16.386 22.319 o
0 6 29 5.642 30.704 15.943 23.769 o
0 6 30 3.568 -7.971 16.386 22.550 o
0 7 1 4.083 3.767 2.917 707.744 o
0 7 2 3.555 8.678 5.388 207.992 o
0 7 3 7.979 17.715 5.978 167.694 o
0 7 4 211.245 207.619 9.743 27.228 o
0 7 5 3.688 9.377 3.078 633.106 o
0 7 6 40.183 43.867 4.135 274.603 o
0 7 7 2.969 6.290 2.991 673.393 o
0 7 8 6.528 11.153 2.915 696.910 o
0 7 9 1.059 4.135 2.993 675.134 o
0 7 10 31.641 29.419 3.873 340.957 o
0 7 11 16.371 14.614 3.638 433.809 o
0 7 12 3.563 10.275 5.462 202.310 o
0 7 13 2.658 0.420 4.913 250.707 o
0 7 14 4.968 2.533 5.096 232.685 o
0 7 15 3.613 -6.424 5.352 211.236 o
0 7 16 14.643 7.578 6.055 163.180 o
0 7 17 36.365 43.163 11.809 42.114 o
0 7 18 5.446 -0.056 6.569 140.204 o
0 7 19 7.197 22.204 8.131 90.988 o
0 7 20 66.240 61.113 12.400 36.522 o
0 7 21 90.997 89.441 14.614 25.524 o
0 7 22 14.064 33.657 11.367 46.424 o
0 7 23 142.467 171.369 20.519 12.411 o
0 7 24 384.594 364.732 28.047 5.048 o
0 7 25 62.868 84.422 16.238 21.792 o
0 7 26 72.148 93.773 37.118 4.337 o
0 7 27 12.468 23.754 11.525 45.323 o
0 7 28 0.901 10.009 11.726 44.022 o
0 8 0 3.951 3.690 5.167 226.459 o
0 8 1 3.247 3.883 3.753 428.739 o
0 8 2 56.185 53.974 6.030 133.833 o
0 8 3 8.589 14.406 4.331 317.394 o
0 8 4 7.294 2.561 12.621 37.987 o
0 8 5 15.205 15.647 4.593 278.069 o
0 8 6 3.589 6.133 3.993 378.344 o
0 8 7 1.119 -0.019 3.591 469.492 o
0 8 8 0.017 4.490 3.478 500.304 o
0 8 9 133.044 112.228 6.960 64.148 o
0 8 10 26.036 20.902 4.332 295.762 o
0 8 11 21.478 28.537 6.135 154.158 o
0 8 12 175.217 158.050 9.908 33.419 o
0 8 13 37.880 38.304 7.671 96.066 o
0 8 14 7.226 22.565 8.709 79.362 o
0 8 15 2.619 -0.639 5.857 176.482 o
0 8 16 4.180 -6.193 6.209 156.959 o
0 8 17 8.557 -11.809 6.938 125.540 o
0 8 18 0.103 18.452 9.152 72.188 o
0 8 19 2.450 8.857 8.857 77.124 o
0 8 20 63.105 58.161 12.990 33.702 o
0 8 21 55.066 62.590 14.024 29.358 o
0 8 22 0.545 1.181 10.186 58.361 o
0 8 23 4.422 0.295 11.219 48.096 o
0 8 24 0.101 -3.543 12.252 40.334 o
0 8 25 3.445 25.242 14.909 27.198 o
0 8 26 0.869 0.886 13.581 32.828 o
0 9 1 23.739 22.395 5.831 170.240 o
0 9 2 49.751 57.184 6.887 109.473 o
0 9 3 63.153 68.732 7.193 94.675 o
0 9 4 88.729 99.184 11.809 36.913 o
0 9 5 708.655 705.611 24.106 2.986 o
0 9 6 266.997 351.518 49.002 2.282 o
0 9 7 47.455 60.080 9.447 62.442 o
0 9 8 2.399 4.142 4.589 287.142 o
0 9 9 53.717 57.779 9.078 66.405 o
0 9 10 8.702 10.207 4.997 240.105 o
0 9 11 4.972 12.999 6.525 141.641 o
0 9 12 45.598 34.434 8.072 86.216 o
0 9 13 41.288 21.928 7.373 104.636 o
0 9 14 43.564 50.018 19.707 15.352 o
0 9 15 45.123 24.800 9.890 59.322 o
0 9 16 63.509 49.009 11.957 39.596 o
0 9 17 2.070 10.186 9.890 61.856 o
0 9 18 9.617 9.890 10.038 59.929 o
0 9 19 3.976 17.566 10.481 55.015 o
0 9 20 1.114 2.805 10.038 60.086 o
0 9 21 2.064 0.148 12.400 39.378 o
0 9 22 0.088 2.509 11.809 43.415 o
0 9 23 1.338 -17.419 11.809 43.415 o
0 9 24 1.479 1.919 13.876 31.445 o
0 10 1 773.388 768.596 26.669 2.490 o
0 10 2 290.312 401.698 17.862 9.629 o
0 10 3 140.023 186.164 36.609 4.294 o
0 10 4 12.072 36.872 6.732 130.170 o
0 10 5 152.887 157.178 17.640 15.935 o
0 10 6 10.738 33.426 10.112 58.662 o
0 10 7 5.639 8.240 5.730 183.755 o
0 10 8 10.051 18.102 6.260 152.671 o
0 10 9 53.957 52.450 7.772 88.193 o
0 10 10 13.653 23.028 9.447 67.225 o
0 10 11 15.068 16.681 9.300 69.443 o
0 10 12 0.253 -8.119 7.676 102.759 o
0 10 13 0.080 -2.805 8.119 91.855 o
0 10 14 4.807 1.181 8.709 79.783 o
0 10 15 0.810 -3.395 8.709 79.821 o
0 10 16 0.012 2.952 10.038 60.089 o
0 10 17 0.688 3.395 10.186 58.358 o
0 10 18 0.069 15.943 11.367 46.835 o
0 10 19 32.209 17.862 11.957 41.716 o
0 10 20 2.838 -2.067 11.219 48.102 o
0 10 21 0.672 -0.295 11.957 42.350 o
0 11 1 2.241 1.472 6.100 162.656 o
0 11 2 31.807 34.579 7.249 108.803 o
0 11 3 2.065 10.967 6.782 131.416 o
0 11 4 1.779 8.771 6.462 144.851 o
0 11 5 50.821 59.946 16.304 22.081 o
0 11 6 60.950 60.534 8.738 69.563 o
0 11 7 64.749 65.948 9.184 62.677 o
0 11 8 2.003 4.871 8.562 82.570 o
0 11 9 2.342 0.443 8.709 79.813 o
0 11 10 9.370 9.152 9.890 61.740 o
0 11 11 2.203 4.871 9.152 72.260 o
0 11 12 1.695 9.152 9.300 69.967 o
0 11 13 4.750 6.200 10.186 58.317 o
0 11 14 13.216 13.581 10.186 58.074 o
0 11 15 9.012 1.771 10.333 56.639 o
0 11 16 4.741 1.919 10.924 50.724 o
0 11 17 33.914 19.633 14.024 30.408 o
0 12 0 6.284 3.986 10.628 53.558 o
0 12 1 1.933 7.027 8.140 91.334 o
0 12 2 0.001 0.887 7.611 104.517 o
0 12 3 7.933 4.527 7.914 96.457 o
0 12 4 1.066 5.974 7.981 95.037 o
0 12 5 2.115 -0.362 7.795 99.632 o
0 12 6 10.544 29.484 13.433 33.402 o
0 12 7 0.486 7.528 11.219 48.097 o
0 12 8 14.082 20.371 11.662 44.276 o
0 12 9 0.435 -0.443 10.628 53.599 o
0 12 10 0.911 -6.938 10.628 53.599 o
0 12 11 0.476 -10.924 9.300 70.007 o
0 12 12 0.351 6.643 11.219 48.099 o
1 0 1 61.730 59.003 2.265 382.774 o
1 0 2 607.645 627.021 14.656 4.642 o
1 0 3 3173.250 3129.800 59.555 0.187 o
1 0 4 75.113 69.806 3.828 200.533 o
1 0 5 42.215 39.876 2.420 559.709 o
1 0 6 599.028 571.274 22.364 4.023 o
1 0 7 43.526 47.000 3.277 366.801 o
1 0 8 777.981 829.298 33.059 2.074 o
1 0 9 764.844 853.138 36.757 1.908 o
1 0 10 14.783 23.471 5.462 197.003 o
1 0 11 1625.130 1763.700 71.742 0.458 o
1 0 12 1195.160 1344.220 56.390 0.791 o
1 0 13 757.113 868.342 38.823 1.819 o
1 0 14 3.945 6.627 2.812 759.126 o
1 0 15 71.383 65.188 5.427 139.736 o
1 0 16 67.643 84.526 6.525 104.234 o
1 0 17 0.360 5.978 3.950 387.697 o
1 0 18 11.827 15.541 4.390 306.275 o
1 0 19 98.299 92.486 7.802 69.041 o
1 0 20 2.950 11.367 7.381 110.949 o
1 0 21 0.107 -0.895 5.160 227.427 o
1 0 22 97.510 89.842 9.097 55.647 o
1 0 23 39.715 63.004 8.913 70.440 o
1 0 24 82.997 94.200 10.308 47.304 o
1 0 25 0.426 20.994 8.340 86.851 o
1 0 26 16.239 18.117 8.554 81.826 o
1 0 27 34.135 31.221 9.812 60.883 o
1 0 28 38.472 44.467 10.591 51.792 o
1 0 29 8.220 43.252 15.647 24.614 o
1 0 30 13.127 9.595 16.238 22.928 o
1 0 31 18.662 23.323 16.533 22.056 o
1 0 32 4.204 23.471 18.600 17.485 o
1 0 33 2.568 1.919 19.485 15.946 o
1 1 0 77.195 79.325 2.791 239.085 o
1 1 1 765.097 764.447 22.626 2.750 o
1 1 2 1337.320 1354.190 54.565 0.740 o
1 1 3 370.223 409.136 12.723 10.331 o
1 1 4 4798.800 5116.230 136.048 0.069 o
1 1 5 8605.870 8720.850 233.008 0.022 o
1 1 6 2626.720 2683.280 73.779 0.236 o
1 1 7 1052.560 1012.250 28.355 1.543 o
1 1 8 1257.700 1262.480 35.557 1.036 o
1 1 9 107.551 107.899 5.405 96.554 o
1 1 10 83.412 83.481 4.777 141.020 o
1 1 11 253.773 247.802 9.360 22.362 o
1 1 12 344.482 351.633 16.821 9.603 o
1 1 13 82.662 83.544 5.429 122.674 o
1 1 14 172.430 180.668 13.581 22.171 o
1 1 15 146.099 150.343 19.412 13.771 o
1 1 16 43.726 45.096 6.348 131.824 o
1 1 17 42.833 41.628 8.709 74.700 o
1 1 18 64.708 81.072 7.127 93.123 o
1 1 19 11.286 16.997 4.942 242.895 o
1 1 20 33.287 32.081 5.923 158.480 o
1 1 21 31.723 26.093 6.136 150.527 o
1 1 22 88.221 106.177 17.788 17.702 o
1 1 23 178.347 194.837 12.582 23.655 o
1 1 24 220.106 263.914 20.076 10.770 o
1 1 25 176.572 244.387 15.205 17.510 o
1 1 26 120.687 183.761 13.869 24.184 o
1 1 27 28.272 53.201 10.206 56.046 o
1 1 28 12.937 21.660 10.223 57.536 o
1 1 29 16.497 11.620 10.562 53.968 o
1 1 30 2.307 12.097 12.031 41.806 o
1 1 31 9.297 8.414 18.895 16.948 o
1 1 32 4.088 8.119 19.633 15.705 o
1 1 33 8.858 6.790 23.028 11.414 o
1 2 0 10553.300 11330.900 302.255 0.014 o
1 2 1 4929.600 5098.210 138.763 0.066 o
1 2 2 3372.520 3531.990 95.860 0.141 o
1 2 3 7031.960 7369.490 192.456 0.033 o
1 2 4 4310.320 4450.320 120.233 0.087 o
1 2 5 98.863 106.517 5.390 103.026 o
1 2 6 293.061 278.250 10.004 17.812 o
1 2 7 212.035 227.763 9.883 25.868 o
1 2 8 279.332 291.008 10.508 17.695 o
1 2 9 691.762 710.331 21.157 3.264 o
1 2 10 309.498 317.610 11.662 14.499 o
1 2 11 353.320 316.586 16.459 9.975 o
1 2 12 69.425 74.146 5.561 133.109 o
1 2 13 52.840 59.380 4.997 179.581 o
1 2 14 289.726 276.965 11.206 16.772 o
1 2 15 10.961 5.665 3.469 493.132 o
1 2 16 15.591 8.014 3.226 555.469 o
1 2 17 39.509 32.663 4.751 227.804 o
1 2 18 97.272 111.866 7.466 70.506 o
1 2 19 119.501 111.733 8.191 56.811 o
1 2 20 75.418 72.242 11.654 39.887 o
1 2 21 171.740 164.836 7.959 41.389 o
1 2 22 76.963 89.525 17.304 19.013 o
1 2 23 73.953 90.893 9.572 55.081 o
1 2 24 58.261 57.410 8.649 71.636 o
1 2 25 110.162 111.240 12.105 33.303 o
1 2 26 105.664 157.662 20.297 13.287 o
1 2 27 47.869 68.870 11.030 46.446 o
1 2 28 20.886 31.664 10.640 52.673 o
1 2 29 13.214 16.436 10.229 57.543 o
1 2 30 9.920 10.968 11.172 48.392 o
1 2 31 12.012 5.883 12.688 37.542 o
1 2 32 1.787 4.631 14.838 27.498 o
1 2 33 2.815 30.114 23.176 11.264 o
1 3 0 461.961 487.138 12.453 7.624 o
1 3 1 64.691 86.538 9.055 62.452 o
1 3 2 834.523 834.385 19.981 2.511 o
1 3 3 92.902 99.496 6.963 81.158 o
1 3 4 159.651 138.581 11.695 29.671 o
1 3 5 16.561 14.697 2.648 781.451 o
1 3 6 1395.410 1382.550 39.645 0.845 o
1 3 7 885.679 889.858 29.819 1.915 o
1 3 8 774.824 781.491 23.906 2.614 o
1 3 9 872.947 883.969 27.162 2.047 o
1 3 10 1082.140 1050.010 24.802 1.540 o
1 3 11 342.633 341.442 9.731 13.981 o
1 3 12 32.433 41.129 4.942 216.000 o
1 3 13 133.046 138.914 7.779 53.506 o
1 3 14 81.115 85.091 6.607 95.678 o
1 3 15 18.046 18.995 4.064 346.215 o
1 3 16 424.014 391.986 14.931 8.450 o
1 3 17 14.984 19.905 4.596 276.239 o
1 3 18 128.519 120.642 15.057 22.219 o
1 3 19 165.930 159.595 12.916 24.777 o
1 3 20 53.348 52.324 6.988 106.310 o
1 3 21 21.303 19.410 6.200 152.616 o
1 3 22 55.657 51.571 7.215 99.957 o
1 3 23 37.954 32.140 6.761 122.433 o
1 3 24 2.515 11.905 5.106 231.442 o
1 3 25 6.972 22.299 8.546 82.430 o
1 3 26 1.739 14.226 8.711 79.685 o
1 3 27 15.982 20.430 9.064 72.923 o
1 3 28 2.075 -0.590 10.292 57.159 o
1 3 29 0.168 9.503 10.398 55.990 o
1 3 30 17.382 29.593 12.398 39.055 o
1 3 31 1.965 10.375 12.904 36.349 o
1 3 32 5.207 13.139 14.909 27.217 o
1 4 0 172.201 173.175 5.963 49.811 o
1 4 1 274.658 289.805 13.202 15.125 o
1 4 2 232.382 230.673 9.386 24.882 o
1 4 3 556.836 520.881 13.505 5.822 o
1 4 4 422.155 472.832 19.951 6.341 o
1 4 5 1023.000 1016.820 26.684 1.626 o
1 4 6 796.016 831.715 20.150 2.642 o
1 4 7 887.742 898.879 32.976 1.790 o
1 4 8 33.866 44.476 6.030 149.883 o
1 4 9 64.006 53.470 5.178 161.957 o
1 4 10 19.941 24.416 4.040 342.997 o
1 4 11 81.242 86.202 7.824 74.693 o
1 4 12 18.870 14.538 4.281 315.299 o
1 4 13 178.153 181.399 9.641 32.596 o
1 4 14 296.759 266.662 11.772 16.099 o
1 4 15 296.136 289.342 13.138 14.344 o
1 4 16 95.835 81.505 7.646 73.462 o
1 4 17 537.486 502.641 18.750 5.263 o
1 4 18 157.063 156.011 14.614 21.280 o
1 4 19 6.195 6.486 5.093 232.400 o
1 4 20 62.125 67.316 8.001 79.878 o
1 4 21 46.456 38.641 7.308 102.694 o
1 4 22 92.396 86.644 15.205 23.760 o
1 4 23 43.443 41.781 8.377 80.208 o
1 4 24 28.788 20.717 7.379 107.333 o
1 4 25 2.925 6.938 6.866 128.306 o
1 4 26 0.802 4.767 8.226 89.461 o
1 4 27 42.837 52.096 12.178 39.213 o
1 4 28 15.701 35.651 11.415 45.960 o
1 4 29 1.850 18.655 10.993 50.035 o
1 4 30 4.122 3.401 12.086 41.435 o
1 4 31 2.673 0.069 13.480 33.320 o
1 5 0 3.635 7.176 2.509 951.336 o
1 5 1 272.043 287.299 8.729 20.313 o
1 5 2 311.433 308.368 9.374 16.532 o
1 5 3 196.776 197.133 6.950 37.772 o
1 5 4 73.201 79.813 4.651 159.090 o
1 5 5 31.076 31.334 3.149 476.012 o
1 5 6 3.118 0.921 2.095 1374.860 o
1 5 7 97.871 91.285 4.923 119.465 o
1 5 8 75.043 80.839 6.516 101.626 o
1 5 9 200.517 201.565 9.646 28.885 o
1 5 10 20.512 27.905 4.667 259.760 o
1 5 11 4.632 3.218 3.685 444.312 o
1 5 12 125.946 136.414 8.629 49.280 o
1 5 13 4.502 3.109 3.986 379.866 o
1 5 14 34.638 34.571 7.602 98.844 o
1 5 15 42.406 38.712 6.189 140.155 o
1 5 16 119.963 121.872 9.551 45.445 o
1 5 17 206.934 197.986 11.742 23.463 o
1 5 18 541.048 531.474 20.565 4.810 o
1 5 19 20.683 28.521 13.212 34.379 o
1 5 20 134.570 121.398 20.666 12.719 o
1 5 21 435.253 431.052 19.295 6.609 o
1 5 22 193.850 241.356 14.363 18.165 o
1 5 23 78.209 87.377 14.385 26.789 o
1 5 24 1.758 -1.445 7.097 120.195 o
1 5 25 2.386 6.660 7.513 107.203 o
1 5 26 10.224 8.043 8.717 79.409 o
1 5 27 53.492 81.142 12.969 33.721 o
1 5 28 24.682 52.520 12.607 37.310 o
1 5 29 30.189 54.129 14.755 27.282 o
1 5 30 5.488 14.024 16.828 21.365 o
1 6 0 370.953 357.762 10.707 12.042 o
1 6 1 146.137 149.772 6.336 58.860 o
1 6 2 169.106 161.530 7.528 44.249 o
1 6 3 330.567 324.112 10.121 14.624 o
1 6 4 226.308 209.122 7.662 30.385 o
1 6 5 56.230 70.409 4.706 184.132 o
1 6 6 30.130 33.705 3.730 361.465 o
1 6 7 10.600 14.868 2.942 667.191 o
1 6 8 49.839 53.521 4.344 229.316 o
1 6 9 26.212 25.135 5.207 208.494 o
1 6 10 32.443 44.963 6.495 131.453 o
1 6 11 16.773 5.324 4.197 334.543 o
1 6 12 17.362 11.220 6.717 132.230 o
1 6 13 19.752 14.003 9.152 71.500 o
1 6 14 267.008 247.224 12.690 16.963 o
1 6 15 1.011 -0.172 7.012 123.148 o
1 6 16 164.741 157.601 33.509 5.050 o
1 6 17 69.643 80.891 9.098 61.575 o
1 6 18 92.555 113.022 16.090 21.065 o
1 6 19 139.816 139.007 12.228 29.423 o
1 6 20 78.863 73.281 11.211 42.392 o
1 6 21 6.131 7.008 6.607 138.313 o
1 6 22 1.970 5.880 7.858 98.011 o
1 6 23 5.885 9.334 8.013 94.086 o
1 6 24 11.243 7.100 9.669 64.572 o
1 6 25 6.352 2.422 8.630 81.210 o
1 6 26 2.634 10.655 9.741 63.760 o
1 6 27 3.642 4.429 11.514 45.656 o
1 6 29 3.356 10.481 15.795 24.260 o
1 7 0 233.192 220.575 19.183 11.656 o
1 7 1 96.830 99.119 5.881 97.489 o
1 7 2 96.293 99.897 8.727 58.430 o
1 7 3 114.927 128.670 6.951 67.592 o
1 7 4 31.432 38.627 6.913 118.513 o
1 7 5 173.455 171.286 7.351 43.174 o
1 7 6 35.761 36.143 4.483 254.209 o
1 7 7 6.637 8.413 3.827 409.200 o
1 7 8 56.492 65.532 5.635 144.203 o
1 7 9 69.321 75.967 8.890 64.533 o
1 7 10 153.992 158.109 7.871 45.981 o
1 7 11 15.399 17.785 5.178 219.599 o
1 7 12 135.106 142.197 17.345 17.034 o
1 7 13 47.008 44.063 9.300 65.381 o
1 7 14 167.078 152.615 25.316 8.445 o
1 7 15 145.334 117.918 10.814 35.506 o
1 7 16 27.276 15.371 6.601 134.124 o
1 7 17 71.303 66.874 18.149 17.627 o
1 7 18 9.476 8.316 14.762 27.756 o
1 7 19 19.100 24.616 7.786 97.832 o
1 7 20 25.218 13.783 8.033 91.944 o
1 7 21 10.373 7.477 7.441 108.841 o
1 7 22 12.522 16.519 8.986 74.469 o
1 7 23 14.190 25.478 9.626 64.694 o
1 7 24 4.108 1.849 8.833 77.574 o
1 7 25 5.684 9.300 10.776 52.080 o
1 7 26 0.150 1.329 11.809 43.415 o
1 7 27 0.175 6.495 13.138 35.076 o
1 8 0 306.611 447.028 25.316 6.044 o
1 8 1 1268.800 1205.020 39.414 1.001 o
1 8 2 103.914 106.565 11.219 38.421 o
1 8 3 74.498 78.839 6.636 99.753 o
1 8 4 44.355 49.981 5.239 180.063 o
1 8 5 15.783 8.348 5.482 198.115 o
1 8 6 4.044 8.544 3.697 440.100 o
1 8 7 21.908 15.213 6.191 153.480 o
1 8 8 43.040 44.559 5.098 192.398 o
1 8 9 10.015 14.368 4.304 320.322 o
1 8 10 147.529 153.249 18.519 14.859 o
1 8 11 49.540 53.293 21.545 12.838 o
1 8 12 51.713 46.652 7.805 88.856 o
1 8 13 16.770 19.707 6.628 135.040 o
1 8 14 2.130 10.419 6.248 154.832 o
1 8 15 6.909 -2.255 7.971 95.196 o
1 8 16 0.405 -6.805 6.148 160.178 o
1 8 17 1.751 -6.000 6.279 153.556 o
1 8 18 5.871 5.357 6.984 123.882 o
1 8 19 28.514 25.634 13.876 31.092 o
1 8 20 42.008 37.370 9.853 59.471 o
1 8 21 6.578 20.450 8.777 78.227 o
1 8 22 17.276 15.439 9.651 64.445 o
1 8 23 13.819 6.348 11.219 47.965 o
1 8 24 3.003 -5.462 10.776 52.136 o
1 8 25 24.054 34.099 14.466 28.635 o
1 9 0 34.120 32.701 5.743 167.004 o
1 9 1 57.596 56.196 9.890 56.456 o
1 9 2 8.271 29.081 7.233 114.268 o
1 9 3 307.310 280.602 20.224 9.088 o
1 9 4 27.523 46.751 8.636 77.725 o
1 9 5 100.216 104.569 7.628 68.764 o
1 9 6 59.031 62.273 6.291 121.072 o
1 9 7 28.054 31.738 5.463 187.358 o
1 9 8 15.227 18.735 4.622 273.450 o
1 9 9 2.584 6.479 4.429 307.960 o
1 9 10 8.326 18.499 9.005 74.310 o
1 9 11 16.209 8.801 6.274 151.730 o
1 9 12 4.437 -0.895 5.922 172.513 o
1 9 13 14.388 9.794 11.662 44.366 o
1 9 14 19.172 25.820 7.853 96.133 o
1 9 15 26.848 26.572 8.344 84.458 o
1 9 16 14.103 13.567 11.514 45.479 o
1 9 17 12.937 23.499 8.883 75.975 o
1 9 18 10.168 20.403 10.112 58.910 o
1 9 19 1.431 -0.466 7.676 102.745 o
1 9 20 3.716 6.348 11.071 49.373 o
1 9 21 10.016 18.009 11.662 44.370 o
1 9 22 9.656 9.300 11.367 46.770 o
1 9 23 8.856 11.219 13.286 34.252 o
1 10 0 0.951 -0.865 10.850 51.434 o
1 10 1 14.477 8.650 5.133 225.910 o
1 10 2 6.021 9.525 5.355 210.043 o
1 10 3 18.762 16.691 5.844 172.538 o
1 10 4 7.416 9.426 5.668 187.335 o
1 10 5 4.035 8.162 5.603 192.365 o
1 10 6 16.369 23.739 6.349 146.495 o
1 10 7 48.054 57.708 14.835 26.593 o
1 10 8 26.892 40.324 6.217 145.919 o
1 10 9 117.160 124.806 43.030 3.199 o
1 10 10 8.753 18.621 7.600 104.069 o
1 10 11 35.126 27.724 9.743 61.782 o
1 10 12 20.035 20.980 7.593 102.890 o
1 10 13 23.201 11.516 12.031 41.523 o
1 10 14 13.870 24.931 8.520 82.399 o
1 10 15 2.591 9.815 13.064 35.462 o
1 10 16 4.979 2.351 15.131 26.442 o
1 10 17 4.667 9.033 9.550 66.314 o
1 10 18 1.393 -2.509 9.743 63.786 o
1 10 19 18.496 18.009 11.514 45.339 o
1 10 20 16.921 32.033 12.400 39.026 o
1 11 0 1.226 0.766 5.743 183.546 o
1 11 1 3.116 3.284 6.198 157.501 o
1 11 2 0.115 -0.481 5.870 175.719 o
1 11 3 3.472 1.575 6.013 167.356 o
1 11 4 33.309 38.882 7.687 96.633 o
1 11 5 102.041 84.635 17.116 18.938 o
1 11 6 109.043 108.447 27.383 7.722 o
1 11 7 45.797 70.118 12.400 37.341 o
1 11 8 47.985 51.075 10.776 49.200 o
1 11 9 46.604 49.304 12.252 38.655 o
1 11 10 45.362 50.042 11.071 46.961 o
1 11 11 6.861 17.862 9.300 69.749 o
1 11 12 10.500 13.304 8.437 84.615 o
1 11 13 4.098 11.509 8.791 78.213 o
1 11 14 1.895 9.843 18.378 17.923 o
1 11 15 4.231 4.133 9.743 63.754 o
1 11 16 1.107 -5.609 10.924 50.741 o
1 12 0 2.785 8.916 7.428 109.619 o
1 12 1 14.526 14.348 11.883 42.695 o
1 12 2 7.706 33.405 16.828 21.323 o
1 12 3 82.370 88.325 10.812 44.051 o
1 12 4 26.988 23.295 8.363 84.258 o
1 12 5 42.117 33.804 10.924 48.908 o
1 12 6 3.697 10.924 9.595 65.689 o
1 12 7 23.260 22.733 10.186 57.508 o
1 12 8 13.982 15.057 10.628 53.319 o
1 12 9 5.577 8.562 10.481 55.058 o
1 12 10 6.705 -2.657 9.447 67.793 o
2 0 0 280.920 255.496 13.581 15.180 o
2 0 1 55.782 66.309 8.702 70.502 o
2 0 2 1246.800 1263.140 38.668 1.005 o
2 0 3 2.959 0.562 2.438 1016.360 o
2 0 4 287.804 294.026 8.758 18.953 o
2 0 5 33.277 42.766 3.594 361.426 o
2 0 6 119.061 127.988 5.167 86.841 o
2 0 7 147.491 141.769 7.265 53.103 o
2 0 8 63.695 56.933 5.107 163.686 o
2 0 9 242.248 248.353 10.107 22.053 o
2 0 10 100.399 96.325 6.062 93.019 o
2 0 11 783.027 747.845 23.477 2.667 o
2 0 12 83.707 84.818 6.035 106.525 o
2 0 13 136.260 129.334 7.086 59.336 o
2 0 14 291.679 267.825 12.400 15.673 o
2 0 15 0.059 0.148 6.643 137.215 o
2 0 16 40.415 39.266 9.743 60.821 o
2 0 17 25.486 19.043 8.709 78.200 o
2 0 18 113.795 109.849 8.180 58.521 o
2 0 19 131.575 122.068 8.900 47.730 o
2 0 20 46.181 43.624 6.483 126.249 o
2 0 21 77.244 54.650 13.581 30.506 o
2 0 22 106.874 119.231 15.205 22.697 o
2 0 23 56.659 68.051 15.205 25.047 o
2 0 24 21.403 22.438 12.695 37.253 o
2 0 25 19.607 27.604 14.909 27.064 o
2 0 26 169.637 218.016 24.652 8.559 o
2 0 27 70.170 117.488 20.519 13.688 o
2 0 28 37.197 31.000 17.862 18.768 o
2 0 29 170.732 177.273 25.095 8.455 o
2 0 30 136.329 142.140 24.652 9.133 o
2 0 31 5.863 55.061 21.404 13.175 o
2 0 32 44.311 101.103 24.947 9.551 o
2 1 0 350.384 376.281 10.559 12.513 o
2 1 1 415.142 408.459 11.264 9.775 o
2 1 2 355.239 358.422 14.306 10.596 o
2 1 3 214.192 229.215 16.348 14.910 o
2 1 4 544.370 551.122 23.418 4.289 o
2 1 5 1229.590 1217.000 41.885 0.994 o
2 1 6 51.144 51.868 3.202 338.652 o
2 1 7 506.356 523.331 17.386 5.714 o
2 1 8 63.769 73.558 9.735 56.189 o
2 1 9 43.997 41.588 8.857 72.221 o
2 1 10 9.299 11.245 3.003 650.772 o
2 1 11 576.691 569.585 18.619 4.659 o
2 1 12 152.856 156.432 11.514 30.103 o
2 1 13 432.731 395.656 16.312 7.797 o
2 1 14 77.217 76.757 8.997 61.715 o
2 1 15 50.027 49.818 5.089 182.854 o
2 1 16 3.917 6.165 3.419 515.093 o
2 1 17 66.927 55.384 5.409 148.555 o
2 1 18 12.673 11.440 3.909 385.211 o
2 1 19 1.355 3.474 3.889 400.076 o
2 1 20 5.593 -2.657 9.447 67.806 o
2 1 21 4.098 2.214 10.628 53.583 o
2 1 22 162.048 169.443 12.121 26.898 o
2 1 23 111.776 121.180 29.597 6.623 o
2 1 24 43.455 47.160 9.058 68.947 o
2 1 25 12.977 28.430 10.332 56.218 o
2 1 26 150.275 146.126 21.700 11.319 o
2 1 27 54.186 94.460 19.338 15.639 o
2 1 28 61.795 60.818 18.747 16.708 o
2 1 29 9.599 19.485 18.009 18.641 o
2 1 30 13.227 -4.576 18.157 18.354 o
2 1 31 3.434 4.133 19.633 15.707 o
2 2 0 72.523 75.043 7.107 91.657 o
2 2 1 1881.100 2042.540 46.544 0.466 o
2 2 2 85.504 97.410 4.710 133.635 o
2 2 3 588.711 655.636 18.299 4.284 o
2 2 4 1519.800 1641.270 46.282 0.660 o
2 2 5 508.700 553.358 18.269 5.378 o
2 2 6 292.165 321.733 18.526 9.979 o
2 2 7 320.148 361.280 13.262 12.161 o
2 2 8 654.067 708.568 22.519 3.340 o
2 2 9 609.867 631.923 20.764 3.953 o
2 2 10 328.591 341.956 13.086 12.314 o
2 2 11 530.085 524.354 18.075 5.346 o
2 2 12 7.463 7.240 6.717 133.748 o
2 2 13 17.398 16.711 3.621 433.553 o
2 2 14 110.002 95.638 6.547 80.901 o
2 2 15 314.723 304.163 12.678 13.744 o
2 2 16 5.425 9.188 3.836 407.920 o
2 2 17 119.442 122.019 14.245 24.741 o
2 2 18 17.994 16.513 5.462 197.120 o
2 2 19 26.831 34.394 5.575 180.355 o
2 2 20 20.461 17.973 6.200 153.083 o
2 2 21 38.523 35.389 6.252 140.334 o
2 2 22 21.891 22.430 10.407 55.188 o
2 2 23 14.168 9.005 12.990 35.786 o
2 2 24 4.920 7.676 7.511 107.146 o
2 2 25 57.305 70.312 23.464 10.783 o
2 2 26 9.444 19.675 9.350 68.889 o
2 2 27 23.104 33.804 17.419 19.821 o
2 2 28 0.835 2.067 16.386 22.551 o
2 2 29 8.565 25.095 17.862 18.944 o
2 2 30 1.721 17.862 18.747 17.220 o
2 2 31 1.714 15.057 21.847 12.682 o
2 3 0 1083.200 1179.080 28.079 1.382 o
2 3 1 76.397 79.295 4.477 162.192 o
2 3 2 513.559 570.224 14.638 5.860 o
2 3 3 19.592 18.528 2.481 838.006 o
2 3 4 12.584 22.759 4.502 288.211 o
2 3 5 1477.910 1555.760 45.014 0.707 o
2 3 6 925.251 951.236 29.124 1.798 o
2 3 7 722.404 725.052 23.057 2.964 o
2 3 8 2300.700 2323.710 65.093 0.308 o
2 3 9 745.468 704.784 35.502 2.156 o
2 3 10 451.962 464.072 16.866 6.840 o
2 3 11 406.266 398.372 15.348 8.573 o
2 3 12 19.642 22.193 4.135 330.614 o
2 3 13 107.279 110.055 7.857 63.367 o
2 3 14 26.285 25.978 7.824 95.818 o
2 3 15 51.616 49.469 7.159 103.074 o
2 3 16 48.213 44.604 8.709 73.625 o
2 3 17 372.824 354.840 23.833 6.328 o
2 3 18 496.623 496.466 19.041 5.633 o
2 3 19 142.716 142.370 10.549 35.608 o
2 3 20 115.412 124.069 9.986 43.201 o
2 3 21 11.553 14.583 8.045 92.894 o
2 3 22 10.714 4.777 5.559 194.559 o
2 3 23 7.955 4.610 7.750 100.585 o
2 3 24 12.162 1.624 13.876 31.411 o
2 3 25 17.363 6.200 15.205 26.130 o
2 3 26 3.037 1.624 16.976 21.009 o
2 3 27 1.857 5.038 9.521 66.771 o
2 3 28 41.949 52.012 13.950 30.195 o
2 3 29 0.245 18.009 18.895 16.954 o
2 3 30 7.741 27.604 21.847 12.670 o
2 3 31 4.883 -10.333 21.404 13.215 o
2 4 0 4.235 4.440 2.098 1359.300 o
2 4 1 11.191 17.033 2.501 896.271 o
2 4 2 200.004 207.646 8.025 33.099 o
2 4 3 96.371 123.134 5.297 100.762 o
2 4 4 1114.720 1111.190 26.701 1.410 o
2 4 5 339.761 328.626 13.115 12.152 o
2 4 6 664.315 715.934 22.983 3.238 o
2 4 7 328.313 340.204 13.555 12.044 o
2 4 8 116.185 116.385 10.112 42.853 o
2 4 9 4.531 6.487 8.636 81.108 o
2 4 10 21.094 22.358 4.157 325.263 o
2 4 11 45.680 42.335 5.352 176.091 o
2 4 12 173.298 182.397 14.466 20.243 o
2 4 13 131.627 129.875 8.602 48.984 o
2 4 14 316.564 328.867 17.124 10.257 o
2 4 15 390.972 363.901 19.330 7.615 o
2 4 16 312.119 294.768 13.664 13.225 o
2 4 17 152.175 148.061 13.655 24.013 o
2 4 18 102.976 103.410 12.326 33.149 o
2 4 19 33.558 37.910 7.026 114.435 o
2 4 20 28.745 22.002 6.353 142.851 o
2 4 21 11.290 -2.685 11.440 46.204 o
2 4 22 36.912 26.622 7.045 114.530 o
2 4 23 28.994 14.117 8.931 74.357 o
2 4 24 10.836 10.918 7.080 119.971 o
2 4 25 34.635 64.509 19.190 16.189 o
2 4 26 40.985 58.604 20.519 14.168 o
2 4 27 13.398 -15.057 18.600 17.490 o
2 4 28 0.549 -3.774 10.259 57.524 o
2 4 29 4.584 18.103 12.288 40.034 o
2 4 30 0.807 3.222 15.695 24.578 o
2 5 0 6.411 24.322 7.090 119.410 o
2 5 1 313.579 315.122 9.863 15.838 o
2 5 2 4.648 5.755 2.292 1136.950 o
2 5 3 21.888 22.300 2.950 599.287 o
2 5 4 36.566 40.184 6.201 142.227 o
2 5 5 68.847 66.492 4.199 195.248 o
2 5 6 1.247 7.746 4.650 279.596 o
2 5 7 272.594 271.488 11.952 16.963 o
2 5 8 49.554 59.800 9.890 57.161 o
2 5 9 122.807 133.915 9.244 45.977 o
2 5 10 57.435 63.343 7.824 84.795 o
2 5 11 51.344 61.254 6.685 113.550 o
2 5 12 117.507 129.234 9.489 45.648 o
2 5 13 24.973 24.502 5.225 208.201 o
2 5 14 71.325 73.404 15.197 24.619 o
2 5 15 55.851 49.767 9.078 66.692 o
2 5 16 6.285 10.519 5.136 228.068 o
2 5 17 84.570 85.869 8.964 59.818 o
2 5 18 88.730 78.127 8.782 61.725 o
2 5 19 29.034 29.203 7.235 110.510 o
2 5 20 133.506 136.494 11.579 32.494 o
2 5 21 10.145 10.952 6.363 148.383 o
2 5 22 35.984 47.482 8.305 82.325 o
2 5 23 14.418 24.071 7.900 95.637 o
2 5 24 2.129 1.571 7.720 101.564 o
2 5 25 2.725 -1.993 8.204 89.951 o
2 5 26 3.557 5.314 18.009 18.666 o
2 5 27 2.910 19.485 20.519 14.374 o
2 5 28 2.337 -0.886 21.404 13.216 o
2 5 29 28.715 30.262 23.471 10.942 o
2 6 0 123.867 105.217 7.690 61.079 o
2 6 1 211.653 198.629 9.850 27.373 o
2 6 2 339.572 330.110 13.660 11.790 o
2 6 3 622.263 571.379 20.814 4.059 o
2 6 4 267.961 267.789 11.915 17.333 o
2 6 5 187.786 176.680 9.647 31.707 o
2 6 6 70.724 73.072 10.842 45.755 o
2 6 7 20.422 18.983 4.463 287.428 o
2 6 8 18.959 23.538 6.200 152.701 o
2 6 9 7.895 6.855 4.044 366.576 o
2 6 10 22.774 25.322 8.414 83.618 o
2 6 11 97.028 108.242 9.146 53.586 o
2 6 12 202.116 227.223 12.367 21.552 o
2 6 13 574.650 566.622 21.547 4.296 o
2 6 14 223.561 241.633 13.434 18.197 o
2 6 15 67.823 80.331 13.795 29.497 o
2 6 16 93.954 103.241 10.072 47.065 o
2 6 17 26.658 26.397 7.308 109.214 o
2 6 18 19.046 14.884 6.707 131.971 o
2 6 19 7.713 0.098 6.938 125.584 o
2 6 20 6.170 -5.356 6.078 163.706 o
2 6 21 21.248 36.397 12.695 37.109 o
2 6 22 18.545 24.761 9.005 73.560 o
2 6 23 40.688 27.927 9.827 60.302 o
2 6 24 22.044 12.204 8.938 74.846 o
2 6 25 2.507 10.831 9.097 73.095 o
2 6 26 3.095 7.754 10.224 57.887 o
2 6 27 3.042 11.071 22.733 11.714 o
2 7 0 180.102 174.946 10.063 31.339 o
2 7 1 239.891 229.476 11.242 21.034 o
2 7 2 25.892 30.247 5.107 214.374 o
2 7 3 32.776 30.399 5.609 175.903 o
2 7 4 361.047 328.166 17.862 8.995 o
2 7 5 429.306 416.343 16.932 7.489 o
2 7 6 415.407 410.826 16.526 7.884 o
2 7 7 98.846 96.242 8.406 61.539 o
2 7 8 9.503 6.593 4.642 278.311 o
2 7 9 258.173 263.847 24.652 7.539 o
2 7 10 21.311 19.902 9.964 60.223 o
2 7 11 36.331 36.008 7.008 114.465 o
2 7 12 16.639 8.382 13.359 33.820 o
2 7 13 75.539 65.145 15.205 24.594 o
2 7 14 29.294 27.703 7.026 116.979 o
2 7 15 95.562 95.577 10.568 43.852 o
2 7 16 43.039 37.440 8.003 87.828 o
2 7 17 74.828 68.290 9.408 58.352 o
2 7 18 33.733 39.613 10.186 56.362 o
2 7 19 8.632 15.177 9.374 68.646 o
2 7 20 15.745 18.656 7.634 102.469 o
2 7 21 3.977 7.261 9.210 71.320 o
2 7 22 10.694 18.049 9.027 73.856 o
2 7 23 3.610 8.954 8.777 78.507 o
2 7 24 0.281 11.114 10.006 60.449 o
2 7 25 0.473 1.450 9.387 68.707 o
2 7 26 8.847 7.888 11.036 49.625 o
2 8 0 124.644 129.769 8.035 54.704 o
2 8 1 77.768 80.256 7.415 83.132 o
2 8 2 200.528 208.713 11.172 24.797 o
2 8 3 31.263 32.888 6.569 131.416 o
2 8 4 26.015 32.319 5.870 164.797 o
2 8 5 13.207 11.966 4.724 265.658 o
2 8 6 0.499 5.140 4.827 259.732 o
2 8 7 5.437 4.237 9.595 65.713 o
2 8 8 45.419 43.920 7.234 104.106 o
2 8 9 24.787 30.652 6.485 137.231 o
2 8 10 74.918 84.002 11.145 42.710 o
2 8 11 42.637 50.236 8.156 83.617 o
2 8 12 7.525 8.534 6.393 147.508 o
2 8 13 39.694 46.005 8.280 82.261 o
2 8 14 27.908 26.069 7.708 98.349 o
2 8 15 1.856 -0.558 7.971 95.282 o
2 8 16 15.575 2.420 6.422 145.514 o
2 8 17 30.553 23.689 9.964 59.599 o
2 8 18 18.200 16.612 7.634 102.305 o
2 8 19 16.779 8.119 13.286 34.196 o
2 8 20 20.119 15.658 8.306 86.501 o
2 8 21 8.155 8.550 8.548 82.635 o
2 8 22 2.664 -0.909 8.284 88.219 o
2 8 23 19.363 29.809 11.164 47.999 o
2 8 24 2.369 -0.624 11.883 42.876 o
2 9 0 19.810 18.243 5.514 192.351 o
2 9 1 13.107 16.837 10.924 50.490 o
2 9 2 16.867 12.256 6.332 148.515 o
2 9 3 9.581 25.292 8.931 75.314 o
2 9 4 12.479 20.316 5.991 165.668 o
2 9 5 15.794 14.453 5.559 191.725 o
2 9 6 17.970 13.963 5.897 170.186 o
2 9 7 5.053 8.750 5.618 191.130 o
2 9 8 5.140 7.223 5.621 191.035 o
2 9 9 2.893 2.029 5.268 218.031 o
2 9 10 13.492 2.372 5.980 168.041 o
2 9 11 2.790 0.785 7.377 111.242 o
2 9 12 6.035 -2.669 10.702 52.841 o
2 9 13 34.901 39.618 12.547 37.542 o
2 9 14 51.798 42.163 9.565 61.587 o
2 9 15 44.849 41.022 12.916 35.137 o
2 9 16 24.125 24.201 8.498 81.925 o
2 9 17 14.516 11.855 7.684 101.630 o
2 9 18 1.623 -2.077 7.876 97.600 o
2 9 19 3.381 -2.805 8.450 84.779 o
2 9 20 7.418 13.852 10.191 58.154 o
2 9 21 3.571 6.072 15.278 25.932 o
2 10 0 0.079 8.217 5.376 209.336 o
2 10 1 23.479 26.044 6.371 143.145 o
2 10 2 2.167 -3.286 4.985 243.611 o
2 10 3 9.952 12.624 5.850 175.172 o
2 10 4 20.314 28.466 8.709 78.241 o
2 10 5 1.864 12.629 7.159 117.928 o
2 10 6 7.281 3.016 5.887 174.231 o
2 10 7 6.170 21.633 7.308 112.595 o
2 10 8 12.568 8.371 6.267 152.752 o
2 10 9 12.859 24.547 7.527 105.360 o
2 10 10 29.585 38.525 8.852 74.364 o
2 10 11 26.135 34.753 8.562 79.947 o
2 10 12 11.954 26.061 8.234 88.260 o
2 10 13 0.648 7.757 8.119 91.818 o
2 10 14 9.021 10.858 7.431 109.108 o
2 10 15 1.966 -2.726 14.466 28.931 o
2 10 16 5.963 5.076 12.695 37.547 o
2 10 17 24.649 30.004 18.009 18.553 o
2 10 18 6.110 5.067 9.663 64.782 o
2 11 0 0.676 -2.639 6.079 163.830 o
2 11 1 1.152 -0.023 8.783 78.484 o
2 11 2 25.208 17.325 7.159 114.826 o
2 11 3 17.336 23.914 9.447 67.010 o
2 11 4 14.458 12.400 8.414 84.865 o
2 11 5 12.771 17.566 8.709 79.199 o
2 11 6 4.957 11.662 8.267 88.410 o
2 11 7 0.763 -0.003 7.195 116.952 o
2 11 8 16.724 24.652 9.008 73.627 o
2 11 9 1.820 5.307 7.643 103.599 o
2 11 10 18.079 31.941 15.721 24.351 o
2 11 11 10.765 15.058 8.783 78.051 o
2 11 12 8.819 27.288 14.762 27.704 o
2 11 13 4.070 13.600 8.520 83.234 o
2 12 0 30.485 25.347 8.954 73.340 o
2 12 1 3.636 14.876 14.466 28.910 o
2 12 2 8.122 4.281 9.300 69.898 o
2 12 3 15.566 29.228 11.219 47.663 o
2 12 4 5.553 13.433 9.300 69.852 o
2 12 5 8.165 -0.148 8.562 82.502 o
3 0 1 822.168 842.241 26.774 2.241 o
3 0 2 323.908 333.267 13.398 12.395 o
3 0 3 204.836 233.359 11.062 23.735 o
3 0 4 17.848 13.065 3.510 462.826 o
3 0 5 23.113 22.832 3.861 368.339 o
3 0 6 2.789 5.831 3.323 546.341 o
3 0 7 174.582 156.357 7.096 45.737 o
3 0 8 50.711 53.526 6.344 126.259 o
3 0 9 26.654 22.373 5.042 222.083 o
3 0 10 89.462 92.220 7.777 72.017 o
3 0 11 22.916 14.789 4.717 258.422 o
3 0 12 1.015 -4.041 3.797 419.840 o
3 0 13 5.743 4.314 4.268 330.880 o
3 0 14 116.840 116.479 8.487 54.354 o
3 0 15 55.432 45.709 6.013 137.530 o
3 0 16 0.078 -3.624 4.502 298.694 o
3 0 17 221.833 190.985 21.404 10.307 o
3 0 18 236.096 196.463 20.519 10.725 o
3 0 19 43.531 49.747 12.695 36.219 o
3 0 20 0.025 3.543 11.071 49.396 o
3 0 21 0.343 23.471 12.400 39.331 o
3 0 22 8.451 16.090 14.024 30.733 o
3 0 23 6.462 24.652 15.205 26.140 o
3 0 24 1.863 -14.614 13.433 33.553 o
3 0 25 0.085 5.609 14.909 27.237 o
3 0 26 24.902 -2.509 15.795 24.192 o
3 0 27 7.006 18.305 16.828 21.355 o
3 0 28 38.376 34.838 19.928 15.094 o
3 0 29 17.875 34.099 20.371 14.536 o
3 1 0 378.552 410.104 12.638 10.141 o
3 1 1 191.957 201.375 8.114 34.441 o
3 1 2 384.697 386.967 17.419 8.264 o
3 1 3 735.173 778.894 20.400 2.968 o
3 1 4 180.228 188.151 8.848 34.617 o
3 1 5 170.799 164.758 7.274 44.778 o
3 1 6 374.001 379.148 12.166 10.893 o
3 1 7 60.760 57.388 4.562 194.778 o
3 1 8 50.699 47.652 6.131 135.375 o
3 1 9 14.168 16.431 4.787 256.998 o
3 1 10 198.285 192.123 10.179 28.179 o
3 1 11 41.849 49.254 12.547 37.120 o
3 1 12 3.106 0.965 3.910 395.538 o
3 1 13 39.018 43.501 5.760 159.672 o
3 1 14 716.143 645.937 22.613 3.190 o
3 1 15 89.393 78.247 8.259 67.711 o
3 1 16 10.293 10.228 4.516 292.463 o
3 1 17 84.375 78.643 7.462 80.387 o
3 1 18 79.031 74.258 12.245 36.200 o
3 1 19 40.979 40.899 6.456 130.154 o
3 1 20 23.631 9.951 6.527 138.717 o
3 1 21 6.763 12.547 12.843 36.662 o
3 1 22 3.275 24.947 14.762 27.745 o
3 1 23 2.696 2.952 13.286 34.299 o
3 1 24 10.281 7.233 14.171 30.113 o
3 1 25 18.799 20.519 16.386 22.461 o
3 1 26 23.444 26.128 17.419 19.844 o
3 1 27 22.160 15.647 16.828 21.294 o
3 1 28 21.861 52.552 19.781 15.358 o
3 1 29 8.152 28.933 19.485 15.919 o
3 2 0 19.486 13.003 4.451 292.850 o
3 2 1 36.205 36.847 4.264 275.074 o
3 2 2 102.304 122.254 7.053 72.042 o
3 2 3 108.444 114.364 6.464 78.626 o
3 2 4 58.668 60.037 5.383 154.953 o
3 2 5 8.417 8.930 3.346 530.811 o
3 2 6 47.333 48.806 7.781 90.173 o
3 2 7 171.175 155.669 9.470 35.764 o
3 2 8 2.319 5.646 5.757 182.496 o
3 2 9 75.847 79.551 7.595 80.895 o
3 2 10 146.324 152.362 25.316 8.595 o
3 2 11 266.213 238.258 12.059 18.016 o
3 2 12 539.808 544.085 19.767 4.895 o
3 2 13 372.996 358.507 15.104 9.770 o
3 2 14 449.328 417.733 17.056 7.147 o
3 2 15 312.368 294.560 13.803 13.111 o
3 2 16 107.377 94.272 16.452 20.094 o
3 2 17 38.481 38.240 8.193 84.823 o
3 2 18 98.427 83.780 12.688 32.508 o
3 2 19 66.177 51.607 7.215 96.229 o
3 2 20 52.427 43.831 12.474 37.217 o
3 2 21 49.368 33.608 7.213 105.037 o
3 2 22 9.608 8.857 13.876 31.405 o
3 2 23 36.859 25.981 16.386 22.287 o
3 2 24 0.854 14.614 16.238 22.956 o
3 2 25 1.591 1.624 14.909 27.238 o
3 2 26 1.514 -2.362 17.714 19.296 o
3 2 27 5.775 2.067 17.566 19.618 o
3 2 28 4.037 8.414 20.076 15.020 o
3 2 29 32.517 30.114 21.552 12.954 o
3 3 0 5.087 1.210 2.852 740.632 o
3 3 1 47.771 55.779 4.939 190.747 o
3 3 2 162.925 179.288 7.610 43.306 o
3 3 3 286.451 261.183 9.597 19.195 o
3 3 4 408.823 400.873 12.407 9.602 o
3 3 5 52.821 56.288 6.171 130.223 o
3 3 6 118.081 109.883 8.344 56.031 o
3 3 7 34.719 45.859 5.926 153.749 o
3 3 8 77.808 83.204 10.695 45.632 o
3 3 9 186.117 175.347 17.788 14.673 o
3 3 10 135.088 130.420 10.924 35.441 o
3 3 11 133.814 124.254 9.399 43.992 o
3 3 12 244.999 238.976 12.287 18.830 o
3 3 13 32.725 41.910 7.012 114.532 o
3 3 14 18.547 16.750 11.440 45.935 o
3 3 15 38.749 30.946 5.972 153.522 o
3 3 16 28.519 23.052 5.905 163.979 o
3 3 17 17.878 16.427 5.703 181.285 o
3 3 18 23.641 17.886 5.835 170.981 o
3 3 19 34.657 33.432 6.516 132.052 o
3 3 20 70.909 54.282 10.776 47.131 o
3 3 21 54.360 55.686 16.828 20.745 o
3 3 22 23.355 19.583 7.036 118.916 o
3 3 23 12.958 14.171 16.238 22.919 o
3 3 24 5.479 -10.038 14.466 28.926 o
3 3 25 1.753 -0.590 16.976 21.010 o
3 3 26 3.196 19.928 18.600 17.491 o
3 3 27 10.571 -13.581 18.305 18.063 o
3 3 28 60.253 75.565 24.947 9.540 o
3 4 0 5.946 6.019 3.122 614.794 o
3 4 1 48.291 48.255 6.433 125.834 o
3 4 2 59.952 59.914 5.063 168.121 o
3 4 3 204.547 214.304 8.421 30.946 o
3 4 4 340.778 355.696 14.624 10.827 o
3 4 5 630.172 663.743 22.713 3.553 o
3 4 6 7.593 3.849 4.096 358.478 o
3 4 7 4.305 2.871 4.124 355.207 o
3 4 8 230.145 205.564 11.243 22.531 o
3 4 9 83.176 76.665 12.023 37.028 o
3 4 10 39.421 36.260 6.062 147.658 o
3 4 11 168.563 154.285 11.058 30.305 o
3 4 12 304.750 270.683 13.365 14.169 o
3 4 13 168.018 155.391 10.461 32.385 o
3 4 14 253.786 225.942 12.723 18.097 o
3 4 15 69.798 66.940 7.881 79.877 o
3 4 16 33.871 37.652 12.326 38.938 o
3 4 17 8.055 -0.938 5.100 232.015 o
3 4 18 6.471 2.267 5.006 240.923 o
3 4 19 25.438 21.787 8.931 74.333 o
3 4 20 8.198 9.777 6.765 131.658 o
3 4 21 2.806 8.375 14.097 30.457 o
3 4 22 5.575 1.567 6.576 139.829 o
3 4 23 48.502 47.816 9.438 63.193 o
3 4 24 15.259 -1.329 16.828 21.358 o
3 4 25 24.515 19.190 19.338 16.127 o
3 4 26 11.117 33.361 20.814 13.944 o
3 4 27 6.876 31.738 20.814 13.955 o
3 5 0 0.319 -3.794 4.269 332.194 o
3 5 1 27.292 29.564 4.248 298.003 o
3 5 2 44.546 43.644 6.031 144.052 o
3 5 3 15.395 6.181 3.498 477.751 o
3 5 4 9.526 4.866 3.987 376.587 o
3 5 5 76.035 80.766 13.721 29.440 o
3 5 6 102.060 101.021 8.857 55.889 o
3 5 7 288.057 300.102 14.008 13.677 o
3 5 8 959.738 923.018 30.762 1.710 o
3 5 9 972.827 869.438 30.386 1.746 o
3 5 10 354.484 356.784 16.067 9.723 o
3 5 11 48.145 44.728 7.019 108.808 o
3 5 12 136.036 141.758 25.316 8.701 o
3 5 13 160.481 152.094 11.360 30.142 o
3 5 14 3.870 7.092 5.162 226.604 o
3 5 15 6.489 5.019 5.281 216.272 o
3 5 16 10.101 9.656 5.557 194.282 o
3 5 17 48.922 46.473 7.278 101.486 o
3 5 18 5.528 3.869 8.267 88.511 o
3 5 19 81.196 87.603 10.145 49.230 o
3 5 20 22.337 28.797 8.414 83.479 o
3 5 21 17.372 16.479 7.659 101.748 o
3 5 22 2.627 4.788 7.227 115.866 o
3 5 23 0.865 -0.582 8.056 93.293 o
3 5 24 2.277 -3.081 8.541 82.986 o
3 5 25 2.358 -18.009 19.190 16.441 o
3 5 26 13.729 -23.323 20.224 14.796 o
3 6 0 8.817 14.174 3.970 376.365 o
3 6 1 8.324 5.084 3.820 410.571 o
3 6 2 77.106 77.077 16.526 20.859 o
3 6 3 68.793 64.811 7.235 92.452 o
3 6 4 102.046 99.312 8.888 55.782 o
3 6 5 208.766 198.460 22.438 9.684 o
3 6 6 76.456 64.555 21.988 12.143 o
3 6 7 50.129 43.619 13.950 30.087 o
3 6 8 28.532 32.298 25.021 9.632 o
3 6 9 5.625 3.174 5.757 182.315 o
3 6 10 355.725 334.845 15.738 10.106 o
3 6 11 19.806 22.155 6.252 150.197 o
3 6 12 77.249 71.037 8.559 67.581 o
3 6 13 59.450 65.083 8.292 76.041 o
3 6 14 26.563 32.139 11.440 45.452 o
3 6 15 5.696 2.070 5.365 209.949 o
3 6 16 0.180 -1.689 5.442 204.450 o
3 6 17 5.071 -0.208 5.661 188.769 o
3 6 18 27.175 18.962 7.539 103.391 o
3 6 19 3.303 8.653 7.528 106.688 o
3 6 20 4.672 7.804 7.381 110.952 o
3 6 21 1.188 -1.598 7.275 114.403 o
3 6 22 1.283 -7.671 7.666 103.020 o
3 6 23 10.663 9.281 8.571 82.091 o
3 6 24 4.731 -8.944 12.621 38.003 o
3 6 25 27.107 32.181 23.471 10.943 o
3 7 0 3.999 2.952 5.683 187.236 o
3 7 1 3.105 10.322 4.615 283.113 o
3 7 2 34.293 29.816 5.760 166.864 o
3 7 3 50.159 61.569 10.481 51.199 o
3 7 4 17.509 20.970 5.857 171.496 o
3 7 5 32.523 25.166 6.348 141.126 o
3 7 6 86.577 91.806 11.440 39.466 o
3 7 7 160.752 194.485 20.297 12.172 o
3 7 8 135.770 128.580 10.968 35.265 o
3 7 9 102.254 133.513 13.581 27.383 o
3 7 10 112.330 102.562 10.289 43.174 o
3 7 11 8.866 0.756 6.052 164.801 o
3 7 12 19.863 21.724 7.019 119.956 o
3 7 13 0.845 1.241 5.309 214.788 o
3 7 14 1.996 2.083 8.562 82.585 o
3 7 15 4.950 5.278 6.324 151.108 o
3 7 16 5.355 1.034 6.219 156.394 o
3 7 17 0.867 1.189 12.178 40.824 o
3 7 18 7.552 4.138 6.508 142.565 o
3 7 19 4.966 3.827 7.407 110.242 o
3 7 20 3.202 3.258 7.269 114.519 o
3 7 21 19.384 28.962 9.744 62.803 o
3 7 22 38.808 62.549 25.014 9.581 o
3 7 23 27.835 33.508 11.412 45.596 o
3 8 0 52.008 55.903 7.729 89.111 o
3 8 1 7.320 8.519 4.843 256.308 o
3 8 2 6.240 6.985 4.843 256.858 o
3 8 3 13.805 16.378 11.071 49.148 o
3 8 4 17.431 10.323 5.745 179.883 o
3 8 5 2.752 9.582 5.639 189.951 o
3 8 6 32.824 37.483 7.197 109.673 o
3 8 7 3.432 4.625 5.809 179.179 o
3 8 8 29.446 23.801 7.265 110.144 o
3 8 9 67.425 73.755 9.297 60.302 o
3 8 10 191.648 197.565 13.104 21.622 o
3 8 11 41.797 48.826 8.733 73.933 o
3 8 12 129.284 129.640 12.231 30.582 o
3 8 13 125.425 124.763 12.292 30.830 o
3 8 14 3.713 -4.698 6.132 160.961 o
3 8 15 2.106 11.225 6.455 145.062 o
3 8 16 11.180 21.913 8.488 83.313 o
3 8 17 11.048 12.384 8.513 83.111 o
3 8 18 4.453 11.266 8.067 92.853 o
3 8 19 9.784 4.750 8.423 85.111 o
3 8 20 37.392 47.617 11.072 47.531 o
3 8 21 27.906 39.266 12.547 37.762 o
3 9 0 8.903 10.021 8.709 79.561 o
3 9 1 10.683 8.666 6.190 156.824 o
3 9 2 6.998 3.398 5.849 176.484 o
3 9 3 25.735 17.984 6.417 141.697 o
3 9 4 31.295 34.497 7.131 112.388 o
3 9 5 84.230 89.244 27.302 7.897 o
3 9 6 43.982 50.727 8.025 85.801 o
3 9 7 23.520 38.309 7.748 97.083 o
3 9 8 11.877 18.119 7.045 120.636 o
3 9 9 11.335 -0.797 6.099 162.042 o
3 9 10 3.062 3.179 10.481 55.106 o
3 9 11 9.786 3.129 6.862 128.139 o
3 9 12 48.259 63.115 10.179 54.162 o
3 9 13 15.324 14.007 17.345 20.083 o
3 9 14 0.048 3.381 7.185 117.275 o
3 9 15 26.040 23.177 8.885 74.975 o
3 9 16 0.703 2.420 7.960 95.543 o
3 9 17 4.562 4.699 8.603 81.746 o
3 10 0 49.352 65.394 10.628 49.790 o
3 10 1 7.785 11.514 7.381 110.666 o
3 10 2 14.267 22.148 14.097 30.340 o
3 10 3 20.412 19.677 7.026 119.791 o
3 10 4 29.886 26.422 13.950 30.738 o
3 10 5 15.920 10.955 13.581 32.724 o
3 10 6 6.971 4.144 6.485 143.614 o
3 10 7 14.846 12.787 9.226 70.651 o
3 10 8 0.801 0.385 6.575 140.072 o
3 10 9 4.044 2.690 6.652 136.719 o
3 10 10 0.643 4.020 6.928 126.122 o
3 10 11 1.417 7.181 7.742 100.951 o
3 10 12 2.890 -2.575 7.720 101.564 o
3 10 13 0.863 -2.817 8.340 87.041 o
3 11 0 24.435 22.585 9.152 70.897 o
3 11 1 29.082 22.881 9.300 68.342 o
3 11 2 26.894 27.162 9.447 66.275 o
3 11 3 2.458 11.809 8.709 79.728 o
3 11 4 19.619 20.814 9.447 66.969 o
3 11 5 1.218 14.450 9.964 60.928 o
3 11 6 10.703 10.481 8.562 82.232 o
4 0 0 9.783 11.577 8.931 75.618 o
4 0 1 298.347 287.278 11.957 15.375 o
4 0 2 10.448 12.059 5.299 212.989 o
4 0 3 2.656 -1.059 4.561 290.960 o
4 0 4 2.330 1.576 4.628 282.537 o
4 0 5 221.497 230.880 13.975 17.752 o
4 0 6 3.796 2.602 4.725 270.780 o
4 0 7 29.645 35.828 5.840 163.607 o
4 0 8 342.158 336.360 12.820 12.139 o
4 0 9 462.134 477.892 22.290 5.368 o
4 0 10 1212.420 1093.830 36.295 1.144 o
4 0 11 218.909 202.662 13.088 19.985 o
4 0 12 355.039 370.764 23.095 6.666 o
4 0 13 215.161 189.906 23.988 8.663 o
4 0 14 13.334 9.302 6.302 150.890 o
4 0 15 13.752 9.651 9.447 67.502 o
4 0 16 1.256 1.483 6.717 134.190 o
4 0 17 5.523 9.071 11.588 45.047 o
4 0 18 4.882 16.828 14.171 30.116 o
4 0 19 31.200 27.900 15.500 24.931 o
4 0 20 39.271 37.052 16.090 23.006 o
4 0 21 33.202 27.752 15.500 24.908 o
4 0 22 3.252 22.585 15.500 25.174 o
4 0 23 3.240 -8.562 14.909 27.237 o
4 0 24 1.259 9.447 16.681 21.757 o
4 0 25 3.486 9.890 18.600 17.497 o
4 0 26 5.120 1.771 19.485 15.945 o
4 1 0 8.763 1.949 4.439 305.395 o
4 1 1 0.096 -2.572 4.257 334.168 o
4 1 2 4.988 4.444 4.561 290.165 o
4 1 3 175.864 165.722 9.536 34.228 o
4 1 4 292.290 262.843 11.116 17.100 o
4 1 5 106.746 91.480 7.332 72.415 o
4 1 6 160.169 170.675 12.306 26.458 o
4 1 7 304.841 301.475 15.258 12.127 o
4 1 8 377.650 370.211 21.028 7.133 o
4 1 9 303.743 283.863 15.392 12.308 o
4 1 10 80.218 73.185 9.179 59.491 o
4 1 11 122.913 112.010 12.990 28.853 o
4 1 12 39.922 35.210 7.610 97.401 o
4 1 13 74.718 73.639 8.902 63.591 o
4 1 14 79.203 85.580 16.747 20.211 o
4 1 15 12.581 17.536 6.928 124.639 o
4 1 16 13.683 4.543 12.843 36.638 o
4 1 17 7.735 -5.454 8.340 86.946 o
4 1 18 21.064 26.043 11.367 46.330 o
4 1 19 23.518 25.981 14.466 28.697 o
4 1 20 0.241 3.690 14.024 30.787 o
4 1 21 23.990 28.195 16.533 22.001 o
4 1 22 24.537 42.661 17.566 19.451 o
4 1 23 6.407 3.543 16.681 21.754 o
4 1 24 9.639 31.738 18.747 17.186 o
4 1 25 0.785 10.186 19.633 15.706 o
4 2 0 19.371 28.416 5.638 182.202 o
4 2 1 41.864 42.150 5.684 161.919 o
4 2 2 4.274 -5.583 4.052 368.240 o
4 2 3 37.681 26.989 5.573 175.919 o
4 2 4 107.871 114.559 8.975 52.390 o
4 2 5 26.454 31.901 15.647 24.498 o
4 2 6 28.387 18.591 6.715 129.056 o
4 2 7 63.249 67.169 9.890 55.114 o
4 2 8 86.969 90.594 9.673 52.183 o
4 2 9 101.481 112.073 10.604 41.962 o
4 2 10 29.461 12.674 6.439 140.456 o
4 2 11 15.210 24.704 6.763 129.622 o
4 2 12 29.694 37.282 7.328 106.783 o
4 2 13 51.050 59.132 8.219 79.769 o
4 2 14 8.515 5.220 6.152 159.310 o
4 2 15 3.544 1.639 6.046 165.507 o
4 2 16 0.747 -3.376 5.622 191.595 o
4 2 17 10.226 5.431 6.495 142.795 o
4 2 18 12.902 7.634 7.040 121.279 o
4 2 19 31.028 35.820 8.404 82.144 o
4 2 20 28.922 14.762 15.500 25.026 o
4 2 21 14.816 19.043 15.647 24.653 o
4 2 22 17.157 38.971 18.747 17.143 o
4 2 23 54.463 33.361 19.485 15.679 o
4 2 24 8.545 9.300 18.747 17.216 o
4 2 25 41.443 31.295 19.633 15.539 o
4 3 0 42.478 43.131 11.036 47.654 o
4 3 1 26.917 23.917 5.419 193.423 o
4 3 2 8.434 6.294 5.429 204.228 o
4 3 3 42.674 37.456 7.971 88.543 o
4 3 4 2.692 3.329 5.253 219.222 o
4 3 5 26.211 36.233 7.193 111.583 o
4 3 6 1.501 -1.847 5.253 219.392 o
4 3 7 39.052 42.543 7.471 100.088 o
4 3 8 68.567 61.048 8.229 75.386 o
4 3 9 275.662 280.380 14.539 13.970 o
4 3 10 98.524 120.797 15.131 23.166 o
4 3 11 196.028 195.934 12.709 22.219 o
4 3 12 256.703 251.402 14.719 14.972 o
4 3 13 21.133 21.907 10.998 49.521 o
4 3 14 31.959 35.659 7.529 101.122 o
4 3 15 35.435 27.943 13.507 32.628 o
4 3 16 15.905 18.683 6.750 130.563 o
4 3 17 25.983 24.136 7.060 117.111 o
4 3 18 18.699 -5.757 13.876 31.373 o
4 3 19 43.280 58.305 15.943 23.207 o
4 3 20 53.145 54.930 9.131 66.016 o
4 3 21 10.525 26.276 17.714 19.252 o
4 3 22 7.059 13.581 18.009 18.654 o
4 3 23 3.038 -7.233 17.271 20.297 o
4 3 24 3.031 -6.348 18.895 16.959 o
4 4 0 28.234 33.367 6.668 128.698 o
4 4 1 55.609 70.138 21.471 12.840 o
4 4 2 8.058 7.896 5.563 194.501 o
4 4 3 44.313 39.676 11.809 41.831 o
4 4 4 69.212 59.124 9.447 59.488 o
4 4 5 74.540 66.955 13.278 31.652 o
4 4 6 13.545 16.358 7.824 97.948 o
4 4 7 142.093 137.571 16.459 18.459 o
4 4 8 9.458 12.553 5.772 180.019 o
4 4 9 11.817 9.925 6.209 155.592 o
4 4 10 17.559 23.277 6.589 136.039 o
4 4 11 85.167 72.832 12.245 35.845 o
4 4 12 230.683 233.917 14.168 17.011 o
4 4 13 60.788 66.576 9.230 62.706 o
4 4 14 91.535 92.662 10.850 42.602 o
4 4 15 131.094 135.697 22.585 10.794 o
4 4 16 8.538 12.112 11.145 48.638 o
4 4 17 24.876 45.016 8.488 80.815 o
4 4 18 105.029 120.384 19.707 14.300 o
4 4 19 2.111 -3.287 6.772 132.015 o
4 4 20 7.799 -2.565 7.180 117.261 o
4 4 21 6.977 -2.042 7.086 120.449 o
4 4 22 7.816 6.938 18.157 18.357 o
4 4 23 1.605 28.047 21.552 13.027 o
4 5 0 305.222 318.275 15.732 11.547 o
4 5 1 40.538 51.898 7.718 92.804 o
4 5 2 147.307 149.759 15.869 19.209 o
4 5 3 144.749 126.950 11.090 33.890 o
4 5 4 54.073 49.514 7.934 85.367 o
4 5 5 41.172 47.922 8.188 83.524 o
4 5 6 18.411 20.425 8.488 82.832 o
4 5 7 8.814 4.695 5.691 186.020 o
4 5 8 75.465 75.167 9.520 56.562 o
4 5 9 9.164 15.594 7.233 114.916 o
4 5 10 7.402 12.999 9.447 67.649 o
4 5 11 42.337 48.478 11.957 40.729 o
4 5 12 7.497 13.155 10.112 59.070 o
4 5 13 48.741 72.709 9.580 59.901 o
4 5 14 32.854 33.280 7.937 91.536 o
4 5 15 38.002 29.450 14.171 29.623 o
4 5 16 2.204 4.746 6.882 127.777 o
4 5 17 43.442 33.080 17.124 20.329 o
4 5 18 18.791 8.457 7.645 102.401 o
4 5 19 46.141 38.015 8.733 74.104 o
4 5 20 30.642 27.394 13.876 31.040 o
4 5 21 23.807 19.415 8.608 80.153 o
4 5 22 3.181 -7.446 7.981 95.049 o
4 6 0 0.227 4.730 5.760 182.450 o
4 6 1 14.481 18.636 8.193 89.240 o
4 6 2 66.147 51.658 8.370 74.826 o
4 6 3 32.104 32.682 8.931 73.149 o
4 6 4 22.571 37.828 7.515 103.179 o
4 6 5 24.498 18.249 6.827 126.003 o
4 6 6 1.129 -1.761 5.259 218.882 o
4 6 7 27.370 32.646 10.998 49.068 o
4 6 8 17.088 24.356 7.121 116.857 o
4 6 9 15.802 16.028 7.208 114.922 o
4 6 10 13.236 8.376 10.112 58.992 o
4 6 11 3.321 -0.813 6.135 160.804 o
4 6 12 16.755 10.605 6.810 128.810 o
4 6 13 114.087 121.581 12.031 32.905 o
4 6 14 176.483 176.322 25.242 8.327 o
4 6 15 60.301 43.123 9.020 67.299 o
4 6 16 62.387 59.416 9.832 56.289 o
4 6 17 122.010 119.113 27.826 7.415 o
4 6 18 7.764 5.364 7.696 101.979 o
4 6 19 30.979 43.882 9.759 61.261 o
4 6 20 35.185 37.022 10.083 57.458 o
4 7 0 2.427 11.701 9.300 69.937 o
4 7 1 0.655 6.971 5.691 186.812 o
4 7 2 10.882 6.319 5.887 173.463 o
4 7 3 26.663 15.796 6.863 124.510 o
4 7 4 15.103 14.667 6.547 139.170 o
4 7 5 6.605 0.137 9.817 62.795 o
4 7 6 11.221 18.258 6.863 127.130 o
4 7 7 12.633 22.890 7.243 113.812 o
4 7 8 17.697 19.731 7.273 112.381 o
4 7 9 31.507 30.209 8.021 90.204 o
4 7 10 29.760 24.946 7.824 95.350 o
4 7 11 47.261 49.084 9.595 61.354 o
4 7 12 48.831 45.576 9.120 67.450 o
4 7 13 114.461 101.116 11.325 37.096 o
4 7 14 43.479 46.005 9.410 64.257 o
4 7 15 36.457 38.882 9.607 62.875 o
4 7 16 31.420 38.157 9.070 70.790 o
4 7 17 12.591 16.242 8.489 83.391 o
4 7 18 53.093 60.777 10.825 48.008 o
4 8 0 0.421 7.649 5.868 175.718 o
4 8 1 28.278 49.516 8.288 83.749 o
4 8 2 38.424 49.793 8.690 75.067 o
4 8 3 26.384 34.705 7.887 93.644 o
4 8 4 23.146 31.155 7.634 100.568 o
4 8 5 11.902 26.021 7.615 103.006 o
4 8 6 5.772 10.408 11.883 42.831 o
4 8 7 4.367 12.919 10.776 52.074 o
4 8 8 12.681 9.725 7.156 117.346 o
4 8 9 5.544 1.970 7.045 121.861 o
4 8 10 4.656 -0.073 7.602 104.714 o
4 8 11 14.467 4.992 7.086 119.718 o
4 8 12 1.970 3.054 7.215 116.263 o
4 8 13 1.093 0.094 7.339 112.422 o
4 8 14 11.731 23.171 9.095 72.579 o
4 8 15 9.805 13.840 10.776 51.980 o
4 9 0 6.046 8.601 11.588 45.045 o
4 9 1 7.520 15.072 6.531 140.970 o
4 9 2 66.825 77.783 10.178 51.336 o
4 9 3 48.687 81.655 10.782 47.848 o
4 9 4 33.439 54.142 9.458 64.305 o
4 9 5 72.972 78.171 10.459 48.241 o
4 9 6 105.431 97.382 11.846 35.444 o
4 9 7 14.409 15.693 8.137 90.585 o
4 9 8 46.221 41.176 10.186 55.307 o
4 9 9 24.215 20.779 8.546 81.199 o
4 9 10 9.800 8.304 8.291 87.760 o
4 9 11 5.096 2.509 9.005 74.626 o
5 0 1 75.115 77.081 7.984 75.378 o
5 0 2 182.649 189.007 10.884 27.891 o
5 0 3 168.146 171.010 12.630 25.006 o
5 0 4 44.335 44.815 12.958 34.874 o
5 0 5 3.974 3.286 6.679 135.588 o
5 0 6 11.143 25.938 14.762 27.691 o
5 0 7 0.941 -11.953 8.764 78.824 o
5 0 8 3.576 -8.979 15.205 26.189 o
5 0 9 0.420 5.697 8.932 75.879 o
5 0 10 156.634 158.801 15.106 20.201 o
5 0 11 0.124 -2.503 8.494 83.913 o
5 0 12 11.289 8.836 8.784 78.146 o
5 0 13 21.208 8.702 11.440 45.967 o
5 0 14 2.859 16.339 22.659 11.789 o
5 0 15 0.555 1.756 9.281 70.295 o
5 0 16 7.526 -16.238 18.600 17.498 o
5 0 17 1.238 3.838 17.566 19.621 o
5 0 18 3.250 -13.433 18.600 17.501 o
5 0 19 0.204 -9.152 20.371 14.591 o
5 0 20 17.353 -9.595 19.781 15.459 o
5 1 0 28.343 30.506 7.145 113.189 o
5 1 1 22.989 12.683 8.328 85.925 o
5 1 2 10.171 3.400 10.112 59.112 o
5 1 3 103.807 109.938 12.523 32.002 o
5 1 4 160.062 154.727 15.552 19.268 o
5 1 5 108.671 118.842 12.628 30.932 o
5 1 6 236.382 241.293 25.752 7.323 o
5 1 7 203.725 186.675 15.492 17.138 o
5 1 8 42.707 55.418 10.622 50.797 o
5 1 9 6.188 3.506 8.242 89.031 o
5 1 10 25.883 26.821 9.075 71.793 o
5 1 11 28.160 29.052 9.489 65.535 o
5 1 12 96.296 108.043 23.766 10.196 o
5 1 13 41.794 40.558 10.506 52.505 o
5 1 14 47.979 60.773 12.326 37.886 o
5 1 15 103.028 109.648 12.203 33.470 o
5 1 16 52.553 63.084 11.110 45.694 o
5 1 17 7.142 -1.476 17.862 18.974 o
5 1 18 8.143 7.676 20.814 13.970 o
5 1 19 12.494 19.190 20.962 13.760 o
5 1 20 18.849 29.228 21.552 12.995 o
5 2 0 0.021 4.482 7.802 99.456 o
5 2 1 41.856 45.102 9.576 62.400 o
5 2 2 13.072 5.441 7.794 99.146 o
5 2 3 31.199 31.409 9.540 64.524 o
5 2 4 37.829 47.392 13.212 33.748 o
5 2 5 27.480 24.972 9.226 69.460 o
5 2 6 105.447 138.307 13.608 26.991 o
5 2 7 54.660 55.916 10.049 55.168 o
5 2 8 296.689 282.717 17.978 10.630 o
5 2 9 84.694 83.865 11.507 39.575 o
5 2 10 75.147 76.655 11.214 42.550 o
5 2 11 57.120 65.353 14.902 26.051 o
5 2 12 27.675 34.998 9.801 61.363 o
5 2 13 61.389 58.532 10.673 48.646 o
5 2 14 133.439 131.556 16.755 18.255 o
5 2 15 133.825 107.598 12.774 29.058 o
5 2 16 81.331 65.831 11.546 40.349 o
5 2 17 13.294 8.115 9.790 62.919 o
5 2 18 16.610 21.700 20.962 13.750 o
5 2 19 18.273 15.943 21.700 12.835 o
5 3 0 71.496 65.593 10.744 46.789 o
5 3 1 130.521 132.061 24.283 9.471 o
5 3 2 62.449 51.755 10.177 53.309 o
5 3 3 2.969 1.360 7.292 113.835 o
5 3 4 38.802 38.294 9.736 61.096 o
5 3 5 8.395 16.274 7.910 96.229 o
5 3 6 60.813 56.140 10.077 54.214 o
5 3 7 67.818 57.780 9.855 55.483 o
5 3 8 36.615 21.944 9.078 70.961 o
5 3 9 32.955 29.734 9.005 72.064 o
5 3 10 31.040 35.988 9.519 64.619 o
5 3 11 30.227 33.705 9.094 70.785 o
5 3 12 41.427 15.126 9.286 67.790 o
5 3 13 4.504 10.203 8.978 75.004 o
5 3 14 10.787 8.330 8.784 78.176 o
5 3 15 3.571 12.156 9.148 72.244 o
5 3 16 4.412 13.131 9.438 67.851 o
5 3 17 47.544 48.335 11.072 46.871 o
5 3 18 28.773 41.846 10.662 51.817 o
5 4 0 25.536 13.187 8.249 87.290 o
5 4 1 29.447 36.958 10.924 49.518 o
5 4 2 6.936 -1.561 11.809 43.397 o
5 4 3 28.819 41.528 9.360 66.702 o
5 4 4 5.230 8.778 7.865 97.704 o
5 4 5 6.609 12.864 7.900 96.675 o
5 4 6 16.091 10.914 7.460 107.636 o
5 4 7 13.204 12.062 7.800 98.752 o
5 4 8 16.976 20.516 8.618 80.488 o
5 4 9 6.329 -0.200 7.324 112.765 o
5 4 10 20.876 22.598 8.848 76.049 o
5 4 11 2.860 -1.825 7.920 96.503 o
5 4 12 5.862 -5.950 7.309 113.239 o
5 4 13 5.033 6.863 8.156 90.892 o
5 4 14 15.040 14.046 8.818 77.253 o
5 4 15 41.442 39.050 10.386 53.750 o
5 4 16 40.012 52.768 11.883 41.225 o
5 4 17 11.618 13.101 9.723 63.767 o
5 5 0 1.456 9.036 7.420 109.880 o
5 5 1 4.635 -1.502 11.957 42.342 o
5 5 2 3.995 -1.149 7.082 120.681 o
5 5 3 2.287 12.463 10.481 55.073 o
5 5 4 0.936 -6.348 7.489 107.969 o
5 5 5 0.524 14.089 7.653 103.245 o
5 5 6 0.330 6.510 7.425 109.804 o
5 5 7 20.244 14.948 8.033 92.417 o
5 5 8 11.722 15.450 8.673 79.969 o
5 5 9 4.497 -5.102 12.400 39.373 o
5 5 10 17.985 8.986 8.847 76.720 o
5 5 11 82.221 89.451 11.889 37.365 o
5 5 12 40.971 53.181 10.571 51.483 o
5 5 13 16.020 33.398 9.510 65.943 o
5 5 14 1.694 1.502 8.669 80.558 o
5 5 15 1.825 -6.643 13.433 33.553 o
5 6 0 6.199 15.526 8.636 80.921 o
5 6 1 0.088 2.409 7.089 120.486 o
5 6 2 1.202 -2.680 7.362 111.709 o
5 6 3 27.803 20.386 9.495 65.809 o
5 6 4 27.896 17.491 8.580 80.360 o
5 6 5 25.902 26.522 9.174 70.304 o
5 6 6 16.861 16.707 8.238 88.157 o
5 6 7 6.906 8.776 8.538 82.868 o
5 6 8 7.386 14.363 8.188 89.940 o
5 6 9 4.283 0.384 8.172 90.622 o
5 6 10 7.822 0.219 8.320 87.357 o
5 6 11 6.084 18.207 9.400 68.296 o
5 6 12 1.588 -0.906 7.807 99.329 o
5 6 13 11.896 6.052 9.743 63.596 o
5 7 0 53.503 56.365 10.526 50.727 o
5 7 1 17.337 25.159 8.271 87.055 o
5 7 2 51.971 64.608 10.983 46.669 o
5 7 3 18.517 15.588 8.468 83.400 o
5 7 4 1.087 3.649 8.117 91.891 o
5 7 5 16.049 11.468 13.064 35.350 o
5 7 6 26.994 29.073 13.655 32.093 o
5 7 7 25.860 29.859 9.704 62.871 o
5 7 8 6.566 24.098 9.172 71.587 o
5 7 9 3.127 20.371 11.219 48.019 o
6 0 0 6.129 22.143 15.352 25.648 o
6 0 1 33.027 20.915 10.785 50.991 o
6 0 2 0.079 1.284 10.319 56.856 o
6 0 3 24.133 44.583 14.393 28.844 o
6 0 4 10.785 12.531 18.526 17.622 o
6 0 5 8.678 -2.588 14.614 28.337 o
6 0 6 0.840 -1.433 10.388 56.107 o
6 0 7 11.531 12.181 10.584 53.864 o
6 0 8 19.952 25.492 11.958 41.939 o
6 0 9 0.455 -1.245 10.063 59.797 o
6 0 10 2.006 -8.163 10.936 50.623 o
6 1 0 0.878 -0.695 10.425 55.715 o
6 1 1 10.817 7.059 10.850 51.321 o
6 1 2 44.718 44.538 12.505 37.345 o
6 1 3 55.722 38.317 35.797 4.699 o
6 1 4 15.178 13.336 10.727 52.339 o
6 1 5 21.875 10.396 10.493 54.527 o
6 1 6 8.496 -6.518 9.518 66.767 o
6 1 7 5.818 5.096 9.641 65.078 o
6 1 8 4.426 -0.493 9.701 64.320 o
6 1 9 1.316 2.637 11.512 45.684 o
6 1 10 27.704 33.361 15.943 23.587 o
6 2 0 217.852 189.862 19.855 11.648 o
6 2 1 47.559 78.823 13.925 29.735 o
6 2 2 144.254 122.439 13.755 24.875 o
6 2 3 4.920 16.188 11.960 42.267 o
6 2 4 6.901 3.401 11.154 48.630 o
6 2 5 33.215 33.522 30.188 6.621 o
6 2 6 1.009 6.001 11.690 44.298 o
6 2 7 9.008 1.246 11.514 45.630 o
6 2 8 1.991 27.900 14.614 28.307 o
6 2 9 4.952 2.952 13.728 32.117 o
6 3 0 15.405 15.766 11.755 43.600 o
6 3 1 78.474 87.818 18.592 16.593 o
6 3 2 46.556 34.032 12.941 35.068 o
6 3 3 119.132 105.130 14.855 23.421 o
6 3 4 63.745 78.245 28.188 7.492 o
6 3 5 28.746 47.102 11.935 41.481 o
6 3 6 26.573 17.419 13.433 33.259 o
6 3 7 43.227 55.799 15.205 25.475 o
6 4 0 12.950 28.785 14.171 30.006 o
;
_iucr_refine_instructions_details
;
TITL mo_22fm_iw5_0m_a.res in P2(1)2(1)2(1)
CELL 0.71073 4.6618 9.5374 25.1701 90 90 90
ZERR 4 0.0023 0.0048 0.0125 0 0 0
LATT -1
SYMM 0.5+X,0.5-Y,-Z
SYMM -X,0.5+Y,0.5-Z
SYMM 0.5-X,-Y,0.5+Z
SFAC C H N O
UNIT 52 40 8 12

L.S. 4
PLAN  -3 0 0
SIZE 0.18 0.2 0.55
TEMP -100.12
CONF
ACTA
FMAP 2
HTAB
BOND $H
MORE -1
WGHT 0.05375 0
FVAR 0.823062
REM <olex2.extras>
REM <HklSrc "%.\\mo_22fm_iw5_0m%20(1).hkl">
REM </olex2.extras>

O1    4    -0.58982  0.99880  0.73988  11.00000  0.03527  0.05744  0.04594 =
 -0.01031  0.00646  0.00497
O2    4    -0.47822  1.12533  0.67282  11.00000  0.04787  0.04178  0.07881 =
 0.00643  0.00580  0.01347
O3    4     0.78467  0.65691  0.50469  11.00000  0.03063  0.06338  0.03833 =
 0.00426  0.00411  0.00603
AFIX 147
H3    2     0.64741  0.70057  0.51861  11.00000 -1.50000
AFIX 0
N1    3     0.52324  0.63020  0.59813  11.00000  0.02085  0.03016  0.03324 =
 -0.00259 -0.00024 -0.00328
C11   1     1.15194  0.34757  0.54977  11.00000  0.02406  0.04368  0.08307 =
 -0.02458 -0.00358  0.00484
AFIX 43
H11   2     1.29623  0.28499  0.53761  11.00000 -1.20000
AFIX 0
C12   1     1.06944  0.45723  0.51862  11.00000  0.02539  0.05823  0.04337 =
 -0.01412  0.00103  0.00066
AFIX 43
H12   2     1.15565  0.47090  0.48481  11.00000 -1.20000
AFIX 0
C13   1     0.86049  0.54829  0.53629  11.00000  0.02512  0.04319  0.03527 =
 -0.00374 -0.00741 -0.00245
C8    1     0.73089  0.52863  0.58508  11.00000  0.01855  0.03417  0.03756 =
 -0.00613 -0.00346 -0.00127
C7    1     0.37846  0.62024  0.64035  11.00000  0.02117  0.03192  0.03236 =
 0.00181 -0.00162 -0.00139
AFIX 43
H7    2     0.40836  0.54238  0.66323  11.00000 -1.20000
AFIX 0
C6    1     0.16685  0.72568  0.65461  11.00000  0.01738  0.03484  0.02753 =
 0.00001 -0.00123 -0.00418
C5    1     0.01810  0.71012  0.70187  11.00000  0.02462  0.03406  0.03498 =
 0.00361 -0.00239  0.00131
AFIX 43
H5    2     0.05641  0.63164  0.72401  11.00000 -1.20000
AFIX 0
C4    1    -0.18464  0.80703  0.71717  11.00000  0.02389  0.03980  0.03332 =
 -0.00029  0.00227 -0.00061
AFIX 43
H4    2    -0.28718  0.79669  0.74955  11.00000 -1.20000
AFIX 0
C3    1    -0.23377  0.91858  0.68431  11.00000  0.02143  0.02915  0.03642 =
 -0.00752 -0.00120 -0.00193
N2    3    -0.44914  1.02144  0.69994  11.00000  0.02849  0.03893  0.04224 =
 -0.01140 -0.00358 -0.00166
C1    1     0.10873  0.83909  0.62241  11.00000  0.02440  0.03562  0.03209 =
 0.00094  0.00102 -0.00489
AFIX 43
H1    2     0.20925  0.85000  0.58984  11.00000 -1.20000
AFIX 0
C2    1    -0.09306  0.93624  0.63704  11.00000  0.03103  0.03191  0.03343 =
 0.00104 -0.00405 -0.00054
AFIX 43
H2    2    -0.13441  1.01421  0.61484  11.00000 -1.20000
AFIX 0
C10   1     1.02832  0.32701  0.59846  11.00000  0.02945  0.03045  0.07874 =
 -0.00136 -0.00381  0.00122
AFIX 43
H10   2     1.08747  0.25061  0.62005  11.00000 -1.20000
AFIX 0
C9    1     0.81829  0.41704  0.61612  11.00000  0.02871  0.03894  0.05088 =
 0.00453  0.00416 -0.00104
AFIX 43
H9    2     0.73272  0.40235  0.64992  11.00000 -1.20000
AFIX 0
HKLF 4

END
Q1 1 0.266667 0.84375 0.588889 11 0.05 0.34
Q2 1 0.566667 0.71875 0.6 11 0.05 0.34
Q3 1 0.166667 0.8125 0.655556 11 0.05 0.33
Q4 1 1.333333 0.375 0.488889 11 0.05 0.32
Q5 1 0.766667 0.65625 0.466667 11 0.05 0.3

  REM The information below was added by Olex2.
  REM
  REM R1 = 0.0561 for 1758 Fo > 4sig(Fo) and 0.1066 for all 2870 data
  REM 164 parameters refined using 0 restraints
  REM Highest difference peak 0.3374, deepest hole -0.3812
  REM Mean Shift 0.0001, Max Shift -0.0003.

  REM +++ Tabular Listing of Refinement Information +++
  REM R1_all = 0.1066
  REM R1_gt = 0.0561
  REM wR_ref = 0.1323
  REM GOOF = 0.9774
  REM Shift_max = -0.0003
  REM Shift_mean = 0.0001
  REM Reflections_all = 2870
  REM Reflections_gt = 1758
  REM Parameters = 164
  REM Hole = -0.3812
  REM Peak = 0.3374
  REM Flack = -1.2(16)

  
;
_olex2_submission_special_instructions  'No special instructions were received'
